# Supplementary material for: Molecular and phenotypic blueprint of human hematopoiesis links proliferation stress to stem cell aging
Source: J Exp Med. 2025 Dec 30;223(2):e20251805. doi: 10.1084/jem.20251805 (PMC13248933; doi:10.1084/jem.20251805)
Supplement: Table S6 — shows DGE analysis results of old vs young at steady state (DESeq2). [file jem_20251805_tables6.xlsx]

## Sheet: DEGs_SS_Old_vs_SS_Young
Differential gene expression analysis results of Old vs Young at steady state (DESeq2)
	logFC	lfcSE	baseMean	PValue	FDR
MIR100HG	3.41499	0.262961	235.887	1.45586e-38	3.30203e-34
PRKY	-9.66302	0.912854	235.305	3.47925e-26	3.94564e-22
RPL10P9	-3.20526	0.305172	998.61	8.35484e-26	6.31654e-22
DDX3Y	-7.72786	0.742734	257.082	2.36229e-25	1.33948e-21
USP9Y	-6.77451	0.695995	272.419	2.16861e-22	9.83725e-19
PSPHP1	-5.42859	0.560061	162.267	3.23344e-22	1.22229e-18
RPS4Y1	-9.0352	0.947286	1239.82	1.45646e-21	4.71913e-18
KDM5D	-8.9306	0.947427	185.356	4.25347e-21	1.20591e-17
IFIT1	2.65574	0.28444	381.124	9.93357e-21	2.50337e-17
OAS1	2.30832	0.249302	629.936	2.06099e-20	4.67453e-17
EIF1AY	-8.35488	0.914895	834.261	6.7204e-20	1.38568e-16
TXLNGY	-9.49643	1.08338	412.791	1.85887e-18	3.51342e-15
ZFY	-8.98754	1.04211	108.664	6.44289e-18	1.12409e-14
UTY	-10.7702	1.31448	140.538	2.53801e-16	4.11176e-13
IFIT3	2.6808	0.340797	1153.63	3.65346e-15	5.52428e-12
MTND4P12	-3.01973	0.401892	174.612	5.74415e-14	8.1427e-11
OAS3	1.28485	0.176263	1373.65	3.11291e-13	4.15317e-10
IFIT2	3.39596	0.4807	460.558	1.61066e-12	2.02952e-09
OASL	3.85121	0.550453	327.535	2.62544e-12	3.13408e-09
TTTY14	-10.5554	1.52214	121.104	4.07495e-12	4.6212e-09
LILRB2	-2.94612	0.432923	76.3824	1.00919e-11	1.08997e-08
OAS2	2.13346	0.314572	808.38	1.18444e-11	1.2211e-08
STAT1	1.39472	0.206254	2837.87	1.35976e-11	1.34091e-08
PARP9	1.69676	0.251614	1156.43	1.54622e-11	1.46124e-08
IFI44L	2.41058	0.366058	1429.5	4.54169e-11	4.1204e-08
SLC2A5	-1.39219	0.21631	370.137	1.22573e-10	1.06926e-07
MIR22HG	1.92678	0.302229	408.389	1.82687e-10	1.53464e-07
TSC22D1	1.47178	0.231661	3236.84	2.10923e-10	1.70856e-07
SLC41A2	2.70403	0.430793	308.548	3.45464e-10	2.70188e-07
NOP56P1	-4.26453	0.690722	21.8101	6.65732e-10	5.03316e-07
IRF9	2.04555	0.332141	251.614	7.33479e-10	5.36646e-07
SORD2P	-2.79595	0.456186	50.0467	8.84472e-10	6.26897e-07
MTND1P23	-4.01126	0.65974	1803.53	1.20138e-09	8.25711e-07
ABCB1	1.43027	0.241678	264.69	3.25704e-09	2.17273e-06
COL5A1	-2.1266	0.361442	274.77	4.01343e-09	2.60082e-06
MX2	1.7223	0.298751	571.119	8.16596e-09	5.14478e-06
LRRC37A4P	-2.07093	0.361207	207.878	9.84523e-09	6.03512e-06
RSAD2	1.69212	0.295626	1153.22	1.04126e-08	6.21495e-06
TTTY10	-7.72021	1.35118	16.9796	1.1057e-08	6.43033e-06
CXCL12	-3.60488	0.63231	67.6176	1.19016e-08	6.74849e-06
CXCL6	2.99749	0.528948	882.409	1.45416e-08	8.04437e-06
ISG15	2.28461	0.41366	3319.51	3.33421e-08	1.80056e-05
TNFRSF8	-1.22339	0.221683	330.489	3.41632e-08	1.80199e-05
FBXW4P1	-1.88159	0.345474	196.471	5.14009e-08	2.6496e-05
UFM1	1.2525	0.231568	1737.13	6.34499e-08	3.19802e-05
HLA-DQA2	-3.64309	0.682036	365.368	9.21846e-08	4.35592e-05
LINC02055	-5.12173	0.958804	14.6224	9.20355e-08	4.35592e-05
ZNF211	1.85861	0.347828	325.093	9.11822e-08	4.35592e-05
TRIM22	1.48633	0.280276	1636.05	1.13854e-07	5.27004e-05
TNFRSF14	-1.24797	0.235526	466.042	1.16645e-07	5.29126e-05
SERPINA1	3.60909	0.681719	268.649	1.19604e-07	5.31909e-05
EEF1A2	-5.202	0.985282	54.4772	1.2939e-07	5.64362e-05
GATD3A	-2.24778	0.426286	127.038	1.3426e-07	5.74555e-05
CMKLR1	6.72783	1.28187	10.9564	1.53397e-07	6.44297e-05
MAN1C1	-2.51951	0.483392	55.125	1.86672e-07	7.69802e-05
AC099811.1	6.38493	1.22699	8.71217	1.95342e-07	7.91171e-05
LDLRAD2	-2.17834	0.41926	57.3216	2.03963e-07	8.11594e-05
HERC6	1.8217	0.354448	455.228	2.75399e-07	0.000107695
CXCL8	1.87929	0.367223	8558.24	3.09468e-07	0.000118967
SLC24A3	-2.17622	0.425787	162.713	3.20365e-07	0.000121103
BBS2	1.40837	0.2769	277.573	3.6526e-07	0.000135227
DHX58	1.11322	0.218968	212.435	3.69653e-07	0.000135227
GOLGA8N	-2.15976	0.426509	160.592	4.10942e-07	0.000147946
PIEZO2	-3.2316	0.639511	75.9672	4.34369e-07	0.000153936
NEURL3	4.91132	0.980527	48.4288	5.47529e-07	0.000191054
AC009318.4	-1.88972	0.377743	152.011	5.65474e-07	0.000194326
NEFL	-4.46046	0.89252	49.0057	5.80467e-07	0.000196501
STMN2	-4.21361	0.843783	43.0195	5.92294e-07	0.000197556
DCX	-5.08033	1.01911	30.9148	6.19458e-07	0.000203622
LINC01229	-4.23483	0.850977	18.5198	6.47669e-07	0.000206898
AC068506.1	5.8674	1.17889	6.06025	6.45601e-07	0.000206898
CDT1	-1.45531	0.293057	1556.2	6.83586e-07	0.000213051
MIR155HG	1.78455	0.3594	1710.03	6.85715e-07	0.000213051
PWP2	-2.49621	0.503286	117.321	7.05571e-07	0.000216258
MIR34AHG	2.95984	0.59798	31.9465	7.43169e-07	0.000224744
TNFRSF10B	1.31947	0.26833	560.601	8.77333e-07	0.000261826
BAHCC1	-1.9924	0.409231	728.815	1.12359e-06	0.000330963
YPEL5	1.48485	0.305525	1412.93	1.17384e-06	0.000341333
JCHAIN	1.97252	0.407849	708.942	1.32214e-06	0.000371681
SLC22A1	6.81012	1.40709	546.052	1.29936e-06	0.000371681
IRF7	1.66417	0.344149	747.588	1.32737e-06	0.000371681
NRROS	-1.59202	0.329414	862.541	1.34571e-06	0.000372221
CCL5	3.07053	0.635696	390.46	1.36411e-06	0.000372764
HECW2-AS1	2.50777	0.52244	149.152	1.58575e-06	0.000423135
SBK1	-2.21221	0.460761	55.4891	1.5771e-06	0.000423135
TNFSF4	1.66837	0.348856	294.573	1.73213e-06	0.000456819
EXOSC3P1	-5.49133	1.15332	7.23042	1.92344e-06	0.000501443
TNFRSF10D	1.29206	0.271736	338.129	1.98604e-06	0.00051188
TM4SF1	1.43858	0.302984	1385.44	2.05408e-06	0.000523466
ANXA5	1.62055	0.341524	4718.51	2.08446e-06	0.000525308
RBP4	-1.94087	0.410652	83.5094	2.28647e-06	0.000569884
LDB1	-1.36759	0.291504	560.591	2.71192e-06	0.000668577
IGHG4	-5.17098	1.10282	10.6053	2.74726e-06	0.000670005
IRAK2	1.24772	0.266851	214.803	2.92944e-06	0.000706837
CHD5	-2.67426	0.574337	52.8739	3.22017e-06	0.000760798
AC092127.1	-4.41982	0.949152	38.6055	3.21475e-06	0.000760798
EBF4	-1.76796	0.380935	321.814	3.4654e-06	0.000810296
DTX1	-2.81613	0.610314	201.554	3.94542e-06	0.000894861
ZNF880	1.56382	0.338698	520.515	3.89047e-06	0.000894861
CABIN1	-1.29175	0.279824	781.229	3.90627e-06	0.000894861
SPSB2	-1.27961	0.277829	187.324	4.10995e-06	0.000922948
RAB3C	-3.166	0.688829	19.3907	4.3026e-06	0.000956738
BNIP2	1.2043	0.262367	2238.28	4.42992e-06	0.000975485
FGFR2	-4.25721	0.929294	13.7124	4.62479e-06	0.0010086
CASC19	-2.23141	0.487953	30.1377	4.80816e-06	0.00103861
PNRC2	1.05078	0.230421	2420.73	5.10921e-06	0.00108301
CHRDL1	-2.57449	0.564431	57.6082	5.08606e-06	0.00108301
ANKRD20A9P	-6.16738	1.35357	8.20525	5.20412e-06	0.00109291
CXCL2	1.91383	0.420382	2086.67	5.29861e-06	0.00110255
BIRC3	1.8914	0.415829	2671.4	5.40298e-06	0.00111404
EPHB6	-0.98109	0.216065	593.132	5.60638e-06	0.00114557
FZD7	-2.17541	0.481807	114.004	6.32819e-06	0.00127423
SNHG4	-1.06603	0.236236	745.692	6.40458e-06	0.00127423
PWWP2B	-1.41073	0.312619	323.129	6.40335e-06	0.00127423
MX1	1.55212	0.34415	1329.57	6.48263e-06	0.00127854
NRIP3	0.988713	0.220104	460.823	7.05447e-06	0.00136754
GAS6-AS1	-1.53848	0.342398	373.092	7.0141e-06	0.00136754
ZNF467	-2.19702	0.489498	89.4174	7.17924e-06	0.00137994
ENTR1	-1.2684	0.282988	997.962	7.38936e-06	0.00140839
AC004817.5	-4.8573	1.08678	21.9784	7.84295e-06	0.00148238
CPPED1	1.2143	0.271872	1207.64	7.95294e-06	0.00149075
AP5S1	-0.812536	0.182349	401.363	8.35286e-06	0.00155288
FAM171A1	-2.38904	0.536613	176.269	8.50482e-06	0.00156827
ABRAXAS2	1.17391	0.263908	465.346	8.66025e-06	0.00158406
ITGA3	1.76505	0.39702	67.5415	8.75888e-06	0.00158928
BACE2	-1.20217	0.27134	317.224	9.40221e-06	0.00169247
EMP1	1.4575	0.329465	1156.62	9.69574e-06	0.0017182
SPIRE2	-2.1523	0.486537	48.2688	9.70198e-06	0.0017182
AL031663.3	6.22529	1.40775	7.82053	9.77241e-06	0.0017182
ABCA5	-1.11923	0.253246	625.248	9.89075e-06	0.00172563
INO80E	-2.74629	0.623021	227.257	1.04317e-05	0.00180612
LUCAT1	1.57308	0.357159	557.673	1.0607e-05	0.00182255
IL24	3.44873	0.783864	28.6772	1.08424e-05	0.00183519
ANKRD20A11P	-2.35995	0.536388	137.441	1.084e-05	0.00183519
TAF4	-1.98598	0.453223	394.807	1.17653e-05	0.00197666
TMSB4Y	-8.00665	1.82848	40.4391	1.19302e-05	0.00198962
AL513190.1	-3.57228	0.816339	26.5557	1.2089e-05	0.00200139
ANXA4	1.26003	0.288066	957.157	1.21935e-05	0.00200406
ARRDC3	2.59163	0.594729	2816.07	1.31459e-05	0.00214504
DPYSL2	2.27141	0.521691	2940.38	1.33711e-05	0.00216621
AC027279.1	-1.33966	0.307933	81.5994	1.35834e-05	0.002185
TACSTD2	-2.57126	0.591669	21.1882	1.38782e-05	0.0022012
CRB2	-3.81988	0.878859	15	1.38389e-05	0.0022012
ZNF816	1.49614	0.344881	108.421	1.43703e-05	0.00226342
IGFBP4	-2.05834	0.474841	179.503	1.45902e-05	0.00226659
ANOS2P	-7.11174	1.64052	11.1129	1.45718e-05	0.00226659
RGPD2	2.35911	0.544623	25.4771	1.48004e-05	0.00228359
ARL8B	0.760996	0.175872	1876.19	1.51154e-05	0.00228555
HSP90AB2P	-3.65742	0.844959	20.9505	1.50118e-05	0.00228555
RNF185	0.93332	0.215636	398.827	1.50325e-05	0.00228555
TCAM1P	1.91869	0.444113	30.3761	1.55835e-05	0.00234073
AC010889.1	-6.57502	1.52364	15.167	1.5936e-05	0.00237792
CDKN1A	1.64924	0.383989	1857.62	1.7469e-05	0.00255623
SAMD9L	1.35694	0.315871	1053.4	1.73999e-05	0.00255623
AC091057.4	-2.49424	0.580451	17.1113	1.73069e-05	0.00255623
CAV2	-3.47065	0.808928	24.9035	1.78321e-05	0.00259263
AL023882.1	-1.45248	0.338837	87.7449	1.8138e-05	0.0026203
SIRPA	-1.51749	0.354941	513.264	1.90858e-05	0.00273977
RNF14	1.42233	0.333128	558.11	1.95812e-05	0.00277576
AP2A1	-2.16831	0.507697	811.52	1.94711e-05	0.00277576
ZNF595	1.36611	0.320707	251.402	2.04709e-05	0.00288386
AL121929.2	-1.78197	0.419322	123.554	2.14122e-05	0.00299785
FAS	1.22915	0.28944	221.27	2.16998e-05	0.00301947
LINC00951	-3.68459	0.868644	10.716	2.21765e-05	0.00303003
PEG10	-3.81751	0.899549	37.0862	2.19762e-05	0.00303003
NDUFA5	1.74583	0.411535	2534.61	2.21311e-05	0.00303003
ABCA1	2.47939	0.584832	87.1232	2.24023e-05	0.00304256
TAC3	5.43112	1.28171	4.48172	2.26123e-05	0.00305279
ISG20	1.94958	0.460674	1690.9	2.31617e-05	0.00310847
NFIC	-1.33717	0.316385	1137.95	2.37475e-05	0.00316834
RIT1	1.59412	0.377809	734.141	2.4498e-05	0.00323046
MTA1	-2.94434	0.697609	1008	2.43642e-05	0.00323046
CDC42	0.960718	0.227924	5551.42	2.49678e-05	0.00324152
ADAMTS16	-6.03276	1.43136	13.9031	2.50106e-05	0.00324152
SAT1	1.79555	0.425759	6345.85	2.47253e-05	0.00324152
HSPA7	-3.29281	0.782818	69.4386	2.59527e-05	0.00327938
PLIN2	0.891624	0.212003	2934.93	2.60257e-05	0.00327938
TIMM10B	0.981109	0.233217	1231.09	2.58962e-05	0.00327938
JPH3	-5.34567	1.26994	17.5807	2.56071e-05	0.00327938
PABPC1L	-1.19053	0.28292	674.794	2.57606e-05	0.00327938
HAND2-AS1	-6.49394	1.54487	14.2972	2.62754e-05	0.00328835
AC008969.1	-1.27495	0.303371	126.643	2.63869e-05	0.00328835
LINC02458	1.71662	0.408666	139.091	2.66266e-05	0.0033001
HLA-DRB6	-2.6285	0.626105	620.02	2.6907e-05	0.00331165
MTRNR2L1	-4.73288	1.12793	24.6161	2.71578e-05	0.00331165
BCR	-0.908694	0.216514	1364.78	2.70558e-05	0.00331165
SAMD1	-1.98649	0.473609	1087.46	2.73646e-05	0.00331902
ANKRD28	1.01031	0.241009	2022.31	2.76512e-05	0.00333267
CFAP47	-6.87571	1.64058	9.49883	2.7771e-05	0.00333267
EXOC6B	1.05603	0.252457	131.581	2.87688e-05	0.00343424
UNC13A	-4.03042	0.9643	10.6985	2.91974e-05	0.00346716
AC105285.1	-1.31675	0.315468	94.2186	2.99365e-05	0.0035364
TFPI	1.33163	0.319301	1835.93	3.03996e-05	0.00356123
CNTN1	-4.92157	1.18057	28.5995	3.06177e-05	0.00356123
VPS4B	1.19075	0.285595	1106.96	3.05447e-05	0.00356123
ANXA2	1.28252	0.307917	9817.08	3.11157e-05	0.0036007
PMS2P2	2.81436	0.676277	32.6943	3.16085e-05	0.00363915
ATF3	1.45664	0.350742	217.046	3.28092e-05	0.00369335
NRXN1	-5.24128	1.26144	19.179	3.25315e-05	0.00369335
PRAG1	-2.05399	0.49443	130.208	3.26345e-05	0.00369335
SF1	-0.864203	0.208119	5289.2	3.28935e-05	0.00369335
PPP2R5C	0.892482	0.214827	1956.13	3.26118e-05	0.00369335
HMGN2P46	3.18691	0.767936	26.2927	3.32532e-05	0.00371535
CCDC187	-3.42625	0.827061	21.5163	3.43263e-05	0.00379783
RIPPLY3	-3.14229	0.758458	8.56244	3.42798e-05	0.00379783
LINC00702	5.20644	1.2574	15.804	3.46365e-05	0.00381355
TSPYL1	1.23367	0.298458	2727.66	3.57319e-05	0.00391514
IYD	-6.8755	1.66388	9.4837	3.593e-05	0.00391792
CTSD	-0.982308	0.237812	909.105	3.61799e-05	0.0039263
SCFD1	0.667748	0.161819	1291.86	3.68295e-05	0.00395891
TSPAN6	1.72778	0.418615	176.118	3.66943e-05	0.00395891
TBC1D3L	2.76666	0.671287	25.2949	3.76535e-05	0.00402839
IFI35	1.4823	0.359852	616.178	3.80215e-05	0.00404867
MMP25-AS1	-1.13628	0.276033	401.163	3.8469e-05	0.00407717
NANP	1.07309	0.260898	266.845	3.9046e-05	0.00411908
MIR4422HG	5.38578	1.31031	8.68456	3.95118e-05	0.0041298
SDCBP	0.832806	0.202572	2480.21	3.9367e-05	0.0041298
RBM18	0.979701	0.238741	780.233	4.06733e-05	0.0042317
MOSPD1	1.49723	0.365138	226.23	4.12335e-05	0.0042704
RBM7	1.20299	0.293837	544.43	4.2385e-05	0.0043697
ADGRG5	-1.04539	0.255418	451.771	4.26086e-05	0.00437288
KLHDC4	-0.910854	0.222894	868.676	4.37951e-05	0.00445433
ADAMTS10	-2.13408	0.522201	127.306	4.37556e-05	0.00445433
PAXIP1	-1.31838	0.322746	413.216	4.40976e-05	0.00446508
TKT	-1.8397	0.451178	7298.74	4.55117e-05	0.00456866
APOBEC3G	1.05206	0.258017	476.99	4.55235e-05	0.00456866
FP565260.1	1.74934	0.429163	103.872	4.57869e-05	0.00457486
CERS4	-2.19887	0.540603	309.838	4.75321e-05	0.0047284
LRRC45	-1.44484	0.355466	403.555	4.81078e-05	0.00474406
RPS4XP22	4.22861	1.04023	9.26133	4.80153e-05	0.00474406
STRAP	0.716702	0.176443	4018.31	4.8665e-05	0.00477823
MXD1	1.2966	0.319294	753.338	4.88987e-05	0.00478048
AC139272.1	-1.77314	0.436764	23.8403	4.91331e-05	0.00478278
TNFAIP8	0.768777	0.189549	1580.12	4.99604e-05	0.00480149
GABRG2	-6.17761	1.52264	11.5424	4.96714e-05	0.00480149
AVP	-2.81305	0.693537	814.422	4.98995e-05	0.00480149
SLAMF7	1.58438	0.390759	197.493	5.02172e-05	0.00480581
FAM189B	-1.2598	0.311379	589.689	5.21271e-05	0.00495986
PPDPF	-2.85905	0.706764	1065.88	5.22643e-05	0.00495986
CCNG1	1.05735	0.261481	2398.52	5.26159e-05	0.00497243
MED20	1.73366	0.429088	503.239	5.33734e-05	0.00502308
TRIM29	2.4415	0.60453	79.0344	5.37542e-05	0.00503801
AL365357.1	-5.02997	1.24676	23.2527	5.4738e-05	0.00508154
STAT2	0.969478	0.240364	1307.16	5.49828e-05	0.00508154
TOX4	0.97248	0.241035	1667.83	5.46938e-05	0.00508154
PRSS53	-4.31272	1.0696	20.7511	5.52828e-05	0.00508154
LINC00278	-6.61342	1.64029	7.88736	5.53388e-05	0.00508154
ABCA13	2.65295	0.658645	96.9157	5.62777e-05	0.00514691
LHFPL5	-1.26631	0.314574	147.124	5.6858e-05	0.0051791
EDA2R	2.34483	0.582718	77.2805	5.72291e-05	0.00519205
TCF3	-1.39136	0.346037	1827.33	5.79895e-05	0.00524008
SCN1A	-5.73321	1.4277	6.06255	5.92737e-05	0.00529286
GAP43	-4.2649	1.062	17.7599	5.92156e-05	0.00529286
CHMP4C	2.07724	0.517043	60.704	5.88091e-05	0.00529286
SIAH2-AS1	-3.70508	0.923332	15.0787	6.00197e-05	0.00533846
MT-ND4	-1.11233	0.277289	194499	6.03519e-05	0.00534704
XDH	-4.79079	1.19461	18.8448	6.06341e-05	0.00535114
DNER	-4.30007	1.07343	22.445	6.17753e-05	0.00541665
CBWD1	1.35552	0.338405	1409.44	6.18541e-05	0.00541665
AC000065.2	-2.46766	0.617955	57.7278	6.51701e-05	0.00566331
FAM66D	-2.29467	0.57457	37.6396	6.50465e-05	0.00566331
USF2	-1.40921	0.353086	718.078	6.57588e-05	0.00566681
ZNF613	1.07445	0.26924	148.461	6.58848e-05	0.00566681
ZNF839P1	-6.78012	1.6991	8.83431	6.596e-05	0.00566681
EVL	-0.857662	0.21509	800.088	6.67869e-05	0.0057162
STMN4	-4.89014	1.22819	12.801	6.84533e-05	0.00579286
FAM204A	1.08745	0.273384	1683.15	6.95784e-05	0.00579286
FADS1	-0.720975	0.181243	6589.43	6.95143e-05	0.00579286
ZNF267	1.09336	0.274663	527.04	6.87006e-05	0.00579286
MIR924HG	-1.10652	0.278033	219.18	6.89729e-05	0.00579286
AC022415.2	3.06078	0.769299	15.2896	6.9306e-05	0.00579286
TBL1X	-1.07559	0.27028	663.253	6.90508e-05	0.00579286
MT-TV	-2.83294	0.712292	387.387	6.97258e-05	0.00579286
DDR1	-2.14182	0.539162	98.6903	7.11236e-05	0.00588742
RETREG1	-1.37882	0.347387	337.74	7.21434e-05	0.00595013
GYG2P1	-6.70014	1.68899	8.34776	7.27957e-05	0.00598217
AC007389.1	-4.93652	1.24543	10.8996	7.37974e-05	0.00599928
SATB2-AS1	-6.8968	1.7397	9.61265	7.35921e-05	0.00599928
HIGD1A	1.43104	0.361022	2550.97	7.37466e-05	0.00599928
TDRD7	1.19075	0.300919	229.894	7.58792e-05	0.00614648
ZNF222	1.74766	0.441996	64.437	7.68466e-05	0.00620269
NT5DC2	-1.34467	0.34076	2256.32	7.94355e-05	0.00638892
STON2	1.65503	0.419994	1044.63	8.12764e-05	0.00649095
UPK1A	4.72261	1.19821	5.51389	8.10129e-05	0.00649095
OR2C3	-3.0802	0.783394	14.8906	8.42921e-05	0.00668472
ATP6V1B2	1.18901	0.302381	1795.62	8.41815e-05	0.00668472
IGSF3	-2.58399	0.6578	44.3399	8.55711e-05	0.0067625
BMPR1A	-3.5878	0.91385	23.6711	8.63599e-05	0.00680115
PNPLA7	-1.36416	0.347749	220.203	8.75177e-05	0.00684479
TRIM5	0.889525	0.226744	653.067	8.74419e-05	0.00684479
WFS1	-2.32993	0.594725	32.7336	8.94144e-05	0.0069691
CD81	-1.11484	0.284777	3048.94	9.04871e-05	0.00700456
JAG2	-1.82549	0.466285	54.9674	9.04158e-05	0.00700456
MCTP2	-0.888297	0.227405	709.488	9.37473e-05	0.00720773
ARL6IP1	1.81631	0.464895	4939.75	9.34755e-05	0.00720773
PPP1R15A	1.42006	0.363858	1703.5	9.50957e-05	0.00726217
PAK3	-3.88717	0.995815	11.8668	9.48094e-05	0.00726217
EIF2AK2	0.76272	0.195531	2452.18	9.58926e-05	0.00727992
AIRE	-3.21342	0.823835	99.1463	9.59701e-05	0.00727992
FAAHP1	3.03471	0.78026	11.4855	0.000100513	0.00749653
FCGR2C	-2.67872	0.688321	16.1889	9.95578e-05	0.00749653
GIMAP1	-1.45142	0.373144	78.3458	0.000100371	0.00749653
NECAB1	0.990211	0.254642	499.515	0.000100809	0.00749653
GRK2	-1.8165	0.467082	2097.91	0.000100638	0.00749653
POLDIP3	0.945668	0.243038	1224.27	9.98224e-05	0.00749653
ASGR2	-1.09418	0.281778	192.268	0.000103116	0.00764306
JUN	1.32643	0.342289	354.538	0.000106541	0.0078622
AL021707.6	-1.50048	0.387252	136.872	0.000106766	0.0078622
PARP14	1.01922	0.263236	1871.66	0.000108006	0.00792777
ASIC1	-2.37014	0.61238	52.5988	0.00010867	0.00795077
CHAMP1	-1.8455	0.477561	446.036	0.000111351	0.00812072
TPM2	-1.41339	0.366221	552.057	0.000113672	0.00825244
ZNF14	1.67181	0.43323	153.969	0.000113884	0.00825244
PSMF1	0.800766	0.207579	2434.66	0.00011448	0.00826919
FBRSL1	-2.21213	0.573611	1319.48	0.000115023	0.008282
SPAG6	3.27134	0.848978	16.9882	0.000116553	0.00836564
DDX58	1.01728	0.264241	912.136	0.00011821	0.00845782
MEIS3	-4.77623	1.24094	8.61824	0.000118652	0.00846271
HSD3B7	1.52872	0.397927	74.8637	0.000122179	0.00868546
CELF4	-3.00125	0.781376	34.8241	0.000122541	0.00868546
ABI1	0.948039	0.246916	1520.41	0.000123276	0.00871038
AL590550.1	6.16671	1.60856	65.9713	0.000126238	0.00886442
SEC23IP	0.646333	0.168561	1028.95	0.000125865	0.00886442
AC003092.1	6.23033	1.62652	10.959	0.000127899	0.00892575
LGALS2	4.13392	1.07911	14.2021	0.000127688	0.00892575
SHANK3	-1.47086	0.38411	549.963	0.000128528	0.00894218
TIE1	-1.29147	0.337385	232.63	0.000129242	0.00896435
AC092484.1	3.7937	0.99133	29.3221	0.000129779	0.00897413
EPSTI1	1.13853	0.297792	640.914	0.000131709	0.00903609
DDX5	0.736083	0.192544	17404.3	0.00013187	0.00903609
PLCB4	-0.856152	0.223886	260.584	0.000131277	0.00903609
RAP1A	1.25935	0.329722	1748.64	0.000133752	0.00908274
FBLN2	-1.77333	0.46422	197.653	0.000133435	0.00908274
SLC45A4	-1.40455	0.367696	173.869	0.000133519	0.00908274
MYO15B	-1.42545	0.37331	2665.55	0.000134311	0.00909343
UNC5B	-1.34114	0.351514	100.005	0.000136008	0.00918095
ADGRA3	-0.947516	0.248504	690.297	0.000137355	0.00921704
CHAF1A	-0.888769	0.233083	1521.85	0.000137229	0.00921704
ELL2	0.968816	0.254157	777.473	0.00013791	0.00922696
DVL1	-1.93249	0.507159	458.372	0.000138734	0.00925477
CSMD1	-2.16215	0.567612	29.9033	0.000139413	0.00926725
HIC2	-1.20757	0.317062	214.346	0.000139738	0.00926725
PHLDA1	1.91741	0.503541	93.7581	0.000140182	0.00926961
CLEC2L	-6.06953	1.59564	15.6803	0.000142476	0.00938073
STX3	0.744742	0.195844	446.275	0.000143104	0.00938073
BCL9L	-2.42647	0.638021	40.6677	0.000142885	0.00938073
GLI2	-1.93088	0.508119	76.3012	0.000144664	0.00940153
C3orf38	0.867906	0.228357	436.249	0.000144316	0.00940153
JPX	1.19251	0.313785	230.631	0.000144463	0.00940153
ARL14EP	1.10802	0.291654	1115.12	0.000145223	0.00941087
FGF14	-6.41686	1.68995	6.91173	0.000146409	0.00946071
CYP1A1	-1.15885	0.305267	554.96	0.000146944	0.00946829
AL390728.1	-5.93061	1.56358	6.93282	0.000148861	0.00953761
PNPLA8	0.93254	0.245831	481.968	0.000148585	0.00953761
RGS2	1.48453	0.391693	272.647	0.000150626	0.00954788
NABP1	1.27939	0.337515	773.046	0.000150274	0.00954788
C6orf62	2.0577	0.54283	12301.3	0.000150226	0.00954788
BNIP3L	1.05001	0.277055	1351.41	0.000150705	0.00954788
MTND5P11	-3.40947	0.900258	9.57801	0.000152347	0.00962503
PKD1P5	-3.01587	0.796715	66.2304	0.000153468	0.00966318
A4GALT	-2.92405	0.772567	51.364	0.000153803	0.00966318
VPS26A	1.23424	0.326777	1675.97	0.000158728	0.0098751
ARMC5	-1.13613	0.300732	445.591	0.000158162	0.0098751
FTL	1.65888	0.439017	115694	0.000157696	0.0098751
TCF15	-2.06089	0.545686	92.9882	0.000158918	0.0098751
LCP1	0.979145	0.259416	8086.49	0.00016038	0.00993873
PGLS	-1.16689	0.309305	2196.03	0.000161533	0.00998291
AC241377.2	5.26938	1.39702	5.65361	0.00016203	0.00998642
AC008074.2	2.13746	0.566865	26.6775	0.000162806	0.0100071
KRBOX1	-3.48253	0.924393	14.8151	0.00016498	0.0100278
USP13	-0.965598	0.256259	711.967	0.00016453	0.0100278
CXCL1	1.89882	0.503759	3329.88	0.000163707	0.0100278
LAPTM4B	-0.890872	0.236506	5034.34	0.000165354	0.0100278
CLIC2	1.22658	0.325594	522.389	0.000165087	0.0100278
RC3H1	1.10632	0.293788	1066.83	0.000166082	0.0100451
GALNT9	2.25687	0.59946	58.6734	0.00016666	0.0100533
ANKRD13D	-1.352	0.359218	1355.33	0.000167395	0.0100708
LDHD	-2.24324	0.596121	15.3993	0.000167842	0.0100709
SMIM15	1.1792	0.313562	946.144	0.000169469	0.0100885
SH3PXD2A	-1.1451	0.304489	279.348	0.000169418	0.0100885
ALOX15P1	-4.76286	1.26609	9.25411	0.000168652	0.0100885
CARMIL2	-2.00731	0.534061	422.748	0.000170884	0.0101461
LPAR6	-1.2216	0.325351	612.679	0.000173544	0.0102772
ARHGAP33	-2.21138	0.589299	136.499	0.000175043	0.0103389
LMNB1	-1.8539	0.495263	556.319	0.000181641	0.0106532
CNTNAP2	-2.66116	0.710805	33.3179	0.000181206	0.0106532
INA	-2.64033	0.705389	30.9042	0.000181772	0.0106532
TSHZ1	-1.22857	0.32856	474.252	0.00018456	0.0107887
TMCC2	-1.89925	0.508168	118.84	0.000185899	0.0107991
DUSP10	0.836465	0.223828	519.234	0.000186167	0.0107991
SAXO1	-5.0553	1.35237	15.6511	0.000185409	0.0107991
LRP3	-2.609	0.698282	110.258	0.000186733	0.0108043
CXCL3	1.88066	0.503921	945.996	0.000189923	0.0109485
ARCN1	0.78873	0.211365	1462.49	0.000190261	0.0109485
MLXIP	-1.10693	0.296679	3085.64	0.000190674	0.0109485
IFT52	1.03467	0.277716	597.067	0.000194826	0.0111587
SNORD3B-2	3.5132	0.943983	19.7629	0.000197902	0.0113063
ACP4	-1.67453	0.45021	66.2995	0.000199668	0.0113786
BISPR	1.445	0.388635	272.135	0.000200688	0.011408
ICMT	-1.17288	0.315546	1320.38	0.000201607	0.0114316
CHCHD7	1.12021	0.301642	1297.96	0.00020423	0.0115228
NRBF2	1.00017	0.269282	420.538	0.000203825	0.0115228
BAIAP2L2	-2.31056	0.622289	34.8544	0.000204814	0.011527
CCDC28A	1.29984	0.350184	903.453	0.000205713	0.011549
LINC01602	-5.72653	1.54512	15.9107	0.000210392	0.0117825
SARS1	0.564446	0.152478	2470.37	0.000214054	0.011958
TAF9	1.11843	0.302252	3938.44	0.00021533	0.0119997
RO60	1.06372	0.287566	2996.55	0.000216423	0.0120311
LINC01136	4.27187	1.15568	5.44004	0.000218684	0.0120777
RAB5A	0.656	0.1775	1082.21	0.000219221	0.0120777
CHAT	-5.92843	1.60419	6.96188	0.000219373	0.0120777
MIR193BHG	-4.34158	1.17481	10.1549	0.00021939	0.0120777
DCUN1D1	1.01339	0.274285	1136.11	0.000220179	0.0120917
DNAJA1	0.927595	0.25113	8630.21	0.000221033	0.0120917
NEIL1	-1.76569	0.478061	464.507	0.000221245	0.0120917
STYX	0.714078	0.193734	810.836	0.000227929	0.0124271
LAP3	0.902331	0.244888	2539.53	0.000228994	0.0124552
ATP6V1E2	-1.50476	0.408871	142.58	0.000232975	0.0125816
MB21D2	1.37253	0.372917	118.262	0.000232747	0.0125816
VPS50	1.41054	0.383271	295.714	0.000232998	0.0125816
FAM3A	-1.20491	0.327452	723.993	0.000233537	0.0125816
SPOCK1	-3.14669	0.855885	20.1794	0.000236428	0.0127072
NUDT8	-1.35459	0.36886	543.47	0.000240304	0.0128702
F2RL3	-1.14891	0.312879	457.671	0.000240596	0.0128702
RARS2	1.11178	0.302871	992.607	0.000241797	0.012904
ZNF423	-3.51239	0.957501	19.4004	0.000244177	0.0130004
CYLD	0.919293	0.25066	1408.21	0.000244943	0.0130106
LINC01283	4.4536	1.21543	12.7738	0.000248111	0.0131482
ZNF358	-1.47363	0.402572	120.419	0.000251689	0.0133067
PDCD10	1.34691	0.368126	2326.04	0.000253383	0.0133409
C20orf202	4.8369	1.32203	4.19999	0.000253514	0.0133409
RHOC	1.16763	0.319698	501.933	0.000259927	0.0135667
AL356535.1	-2.45984	0.673304	26.3571	0.000258804	0.0135667
AEBP2	1.9407	0.531405	1298.62	0.000260197	0.0135667
AC126755.1	-2.17973	0.596809	46.9175	0.000259884	0.0135667
IDUA	-1.71737	0.470539	256.536	0.000262453	0.0135906
AL096865.1	-2.40984	0.660264	24.0574	0.000262427	0.0135906
MTRF1	1.04124	0.285252	393.378	0.000261982	0.0135906
RASGRP2	-1.25894	0.345036	1129.58	0.000263551	0.0136164
CITED2	-1.95122	0.535163	776.851	0.000266329	0.0137287
CBFA2T3	-1.37185	0.376429	1316.97	0.000268046	0.0137858
RADIL	-1.53293	0.420731	50.1655	0.000268953	0.0138012
AC099332.1	2.10728	0.578484	14.9182	0.000269723	0.0138095
CSNK1A1	0.888941	0.244146	2046.96	0.000271556	0.0138498
AC048341.2	-1.68649	0.463214	63.0577	0.000271733	0.0138498
GOLGA8O	-2.4228	0.665604	12.8377	0.000272628	0.0138643
ARMH1	-0.912845	0.25108	923.203	0.000277256	0.0140477
ABCA12	-3.23883	0.890896	23.1699	0.000277473	0.0140477
PLS3	1.28047	0.352325	190.935	0.000278678	0.0140773
CEP131	-1.08088	0.29752	329.58	0.000280165	0.0141209
FAM53B	-0.883111	0.243229	337.301	0.00028256	0.014196
UBE2L6	1.24874	0.344121	4221.35	0.000284745	0.014196
EHBP1L1	-1.52407	0.420064	539.275	0.000285409	0.014196
PHLDB3	-1.12299	0.309483	122.533	0.000284976	0.014196
IGLC2	2.41461	0.665309	462.134	0.000284178	0.014196
LINC01521	-2.18066	0.600977	58.0207	0.00028504	0.014196
ARHGAP32	-1.21949	0.336173	309.621	0.000286115	0.0142
AL365434.2	5.69007	1.56918	7.56229	0.000287697	0.0142473
TMEM41A	-0.852245	0.235168	1339.58	0.000290102	0.0143351
AC104763.1	-2.14133	0.591107	38.0192	0.000291681	0.0143818
COL6A3	-2.64535	0.730557	23.1611	0.000293457	0.0144061
UPP1	1.55685	0.430387	1319.41	0.000297659	0.0144061
NAMPT	0.937709	0.259207	1150.96	0.000297339	0.0144061
SSPOP	-2.32236	0.642241	27.4044	0.000299162	0.0144061
AC246817.2	-1.44898	0.400302	94.9393	0.000294929	0.0144061
PDCL	1.08784	0.300774	605.898	0.000298252	0.0144061
LCN10	-2.65269	0.732809	26.5338	0.00029473	0.0144061
INCENP	-0.950083	0.262576	213.544	0.00029652	0.0144061
ARL1	0.858238	0.237185	1139.47	0.00029639	0.0144061
CEP20	1.15507	0.319398	1252.88	0.000298721	0.0144061
CSNK1E	-1.07064	0.295863	907.076	0.000296093	0.0144061
AC098591.3	-1.49645	0.414081	115.839	0.000301622	0.014451
GSDMC	-6.36162	1.76019	6.65413	0.000301326	0.014451
KIF7	-1.07096	0.296372	127.743	0.000302005	0.014451
ZNF451	0.930265	0.257482	1688.14	0.000302754	0.0144526
HSPA14	0.839628	0.232426	1604.67	0.000303314	0.0144526
AP006222.1	4.49738	1.24539	8.16467	0.000304757	0.0144851
SCOC	1.46788	0.406589	982.658	0.000305911	0.0144851
MUSK	-4.88488	1.35294	8.99009	0.000305537	0.0144851
AL157700.1	-3.57826	0.991316	15.1008	0.000306662	0.0144904
AC148477.1	4.94682	1.37072	4.55725	0.000307464	0.0144981
B3GALT6	-1.32062	0.366008	1065.56	0.000308378	0.0145111
XRCC6	0.664504	0.184303	6627.55	0.000311549	0.0146299
LRRTM4	-6.6049	1.83225	7.83747	0.000312384	0.0146388
NCLN	-1.30021	0.36111	2982.58	0.000317501	0.0148479
ARID5B	1.24473	0.345853	948.281	0.000319433	0.0148769
KCNN1	2.82077	0.783647	18.6849	0.000318782	0.0148769
USH2A	-4.66887	1.2986	11.44	0.000323998	0.0150586
KRT16	-1.40692	0.392196	93.5658	0.000334122	0.0154974
GPN1	1.31922	0.367891	1188.13	0.000335924	0.0155351
HEG1	-1.1019	0.307312	224.086	0.000336306	0.0155351
SLC27A4	-1.09195	0.304706	434.069	0.000338858	0.0156212
RPL10P6	-1.68681	0.47103	157.574	0.000342136	0.0157085
THRB-IT1	-2.72636	0.761208	14.064	0.000341469	0.0157085
IFIT5	1.24917	0.348971	411.635	0.000344128	0.015768
AKT1	-1.60814	0.449971	1283.1	0.000351727	0.0160639
PLXDC1	-3.18238	0.890506	11.1482	0.000352003	0.0160639
RABL6	-1.12523	0.31492	1590.61	0.000352821	0.0160689
DOK3	-1.15266	0.322786	853.424	0.000355646	0.0161328
ADGRL1	-1.6533	0.462925	549.027	0.000355061	0.0161328
TANK	0.864405	0.242392	984.037	0.00036227	0.0164005
AC114316.1	-5.87854	1.64876	6.67121	0.000363249	0.0164121
AP2A2	-1.00384	0.281693	433.319	0.0003658	0.0164706
DNAJA2	1.04005	0.291866	1554.89	0.000365998	0.0164706
SNORD3A	1.63478	0.458852	116.066	0.000366988	0.0164825
KLHL9	0.650147	0.1826	633.547	0.000370157	0.0165919
MMADHC	0.995946	0.280271	3274.48	0.000380128	0.0169718
CLSTN2	-2.94345	0.828292	15.742	0.000379948	0.0169718
SMAD3	0.701274	0.197538	690.878	0.000385111	0.0171605
HNRNPH2	1.08156	0.304814	1957.64	0.000387771	0.0172452
LINC01197	-5.73788	1.61733	6.07677	0.000388536	0.0172454
CHMP5	1.13835	0.320934	1388.51	0.000389661	0.0172615
PCYOX1L	-0.968995	0.273528	515.2	0.000396231	0.0175184
PSMD10P2	-2.97659	0.840424	9.64814	0.000397445	0.0175379
RTN4R	-1.48728	0.420011	99.1355	0.000398533	0.0175517
RBM39	0.635744	0.179588	7641.31	0.0004001	0.0175866
TNK2	-1.42719	0.403565	1264.14	0.000405528	0.0177221
AEBP1	-1.107	0.312994	539.993	0.000404995	0.0177221
NCOR2	-1.5535	0.439182	1537.48	0.0004043	0.0177221
AC099568.2	-1.23734	0.349973	56.4896	0.000406968	0.0177509
NIPBL-DT	-0.933688	0.264292	514.776	0.000411207	0.0178783
CDC23	0.858266	0.242955	1017.53	0.000411465	0.0178783
ZDHHC14	-0.801801	0.227052	293.26	0.000413444	0.0179299
LHPP	-1.29239	0.36608	208.671	0.000414996	0.0179628
LILRA1	-1.76031	0.498715	39.8954	0.000416049	0.0179741
AC006946.2	-4.48164	1.27086	7.78711	0.000421139	0.0181594
GRIK5	-1.79068	0.508012	211.87	0.000423675	0.0182341
P3H4	-1.20717	0.342751	138.011	0.000428317	0.018399
NRAS	1.08466	0.308271	1311.99	0.000433933	0.0185699
COL4A1	-4.15318	1.18022	24.9408	0.000433189	0.0185699
SOX5	2.30371	0.655076	85.0552	0.000436926	0.0186627
OTOGL	-5.27932	1.5023	14.1008	0.000441164	0.0188083
ITIH4	-2.00376	0.570635	32.8724	0.000445657	0.0189643
MGRN1	-1.6435	0.468133	896.999	0.00044682	0.0189782
CAMK2G	-1.25288	0.356953	783.471	0.000448241	0.0190029
RCHY1	1.17025	0.333663	782.757	0.000452706	0.0191564
AHDC1	-1.80737	0.515408	430.495	0.000453746	0.0191646
ZFX	1.16545	0.332545	1318.9	0.000457224	0.0192756
SEPTIN3	-3.97065	1.13332	14.5879	0.000459106	0.0193191
SEPTIN9	-1.37257	0.391822	931.595	0.00045996	0.0193192
CCL4L2	2.45701	0.701719	448.976	0.000462794	0.0194023
TFAP2A-AS1	-5.0355	1.43835	10.9837	0.000463712	0.0194043
HAGHL	-1.13683	0.32477	279.538	0.000464554	0.0194043
PPARGC1A	-4.77704	1.36523	4.46658	0.000466876	0.0194127
TFAP4	-2.21878	0.634011	281.047	0.000465975	0.0194127
MUC16	-4.56081	1.30353	9.65027	0.000467323	0.0194127
EMBP1	-1.09509	0.3131	69.3437	0.000469493	0.0194672
MZF1	-1.02081	0.292076	739.509	0.000474	0.0196182
MMP28	-1.28154	0.366816	124.468	0.000476409	0.0196463
ELAVL1	-1.01699	0.291057	2775.3	0.000475605	0.0196463
PLCB3	-1.21157	0.346983	268.975	0.000479925	0.019725
CAPN15	-1.53317	0.439097	877.191	0.000480058	0.019725
BAIAP2L1	2.17407	0.622775	13.6207	0.000481333	0.0197416
TIPRL	0.808608	0.231718	1767.66	0.000483693	0.0197861
AL390728.3	5.53232	1.5857	4.83122	0.000485034	0.0197861
RNF44	-0.857005	0.245631	558.047	0.000484851	0.0197861
MIR124-2HG	-6.29301	1.80481	8.90569	0.000488845	0.0199057
COQ10B	0.992079	0.284845	550.168	0.000496062	0.0199794
HSPD1	-0.917163	0.263431	17838.7	0.000498411	0.0199794
DAPP1	1.00039	0.287164	649.744	0.000494579	0.0199794
HRH2	-1.08839	0.312548	632.261	0.000497091	0.0199794
AK1	-1.89751	0.544813	74.354	0.000496061	0.0199794
CHST14	-1.22692	0.352411	479.466	0.000498583	0.0199794
AC027811.1	-1.95936	0.562683	66.9381	0.000497356	0.0199794
PRKAR1A	0.848225	0.24349	1760.38	0.000494689	0.0199794
SERPINB7	5.19736	1.49187	12.7985	0.00049437	0.0199794
CFAP221	-4.87276	1.39988	7.00981	0.000499843	0.0199946
IFI44	1.42571	0.409763	1367.12	0.000502628	0.0200353
WASIR2	-1.26142	0.362538	111.382	0.000502511	0.0200353
BLOC1S5	1.28746	0.370139	598.343	0.000504553	0.0200768
ERI1	0.992723	0.285551	680.816	0.000507961	0.020177
DDX60	1.2088	0.347764	391.478	0.000509099	0.0201869
TRIM47	-1.06248	0.305886	170.813	0.000513824	0.0203386
ZNF146	1.07957	0.310987	1625.07	0.000517682	0.0204557
RIPK2	0.86378	0.24889	553.272	0.00051945	0.0204872
TEKT3	4.10291	1.18242	5.15723	0.000520605	0.0204872
RNF152	-2.4145	0.695897	46.5873	0.00052119	0.0204872
C7orf26	-1.65636	0.477573	444.389	0.000523778	0.0205533
AL035413.1	-1.4141	0.407929	55.8305	0.000527195	0.0206517
PITPNM2	-2.02638	0.585198	310.645	0.000534724	0.0208745
INF2	-1.18548	0.342338	1017.73	0.000534423	0.0208745
CTNNA2	-5.12922	1.48184	5.58133	0.000537374	0.0209419
MEX3A	-1.67471	0.483973	198.621	0.00053951	0.0209531
HMGB3P22	-2.17087	0.627337	16.4139	0.000539259	0.0209531
EHMT2	-0.838375	0.242391	932.274	0.000542655	0.0210393
MED4	1.26524	0.365866	2231.6	0.000543779	0.0210468
GATA2	-1.16815	0.337996	6669.36	0.000548054	0.0210891
LINC02552	-6.41304	1.85502	6.89745	0.000545963	0.0210891
EIF2S1	0.89577	0.259205	4683.64	0.00054859	0.0210891
CDC25B	-0.70496	0.203983	835.661	0.000548289	0.0210891
FTLP3	1.64553	0.476484	282.372	0.00055341	0.0212384
RTCB	1.01651	0.294604	2978.37	0.000559732	0.0214447
OSER1	1.10958	0.321682	1133.7	0.000561986	0.0214948
FCGR3B	-5.73817	1.66463	6.1	0.000566626	0.0215994
PCDHA10	-5.22704	1.51631	12.5192	0.000566415	0.0215994
PTGER3	-1.7757	0.515446	121.295	0.000571084	0.0216251
MTND4P35	-5.14563	1.49354	4.04929	0.000570527	0.0216251
MAPK8IP1P2	3.53702	1.02647	6.44836	0.000569391	0.0216251
ZFP36	1.08483	0.314902	563.034	0.000571114	0.0216251
HS6ST1	-0.905266	0.262835	766.893	0.000572681	0.0216483
FZD2	-1.9566	0.568189	23.0652	0.000574077	0.021665
MARK2P8	-2.73418	0.79427	21.7071	0.000576619	0.0217247
SLC6A5	-4.93536	1.43413	15.709	0.000578812	0.0217466
CST3	-1.08167	0.314329	1556.57	0.000579117	0.0217466
SEMA6C	-2.02547	0.588815	85.7114	0.00058192	0.0218158
COTL1	-1.2684	0.369195	4472.46	0.000591253	0.0220926
CD93	-1.04405	0.303885	211.751	0.000591081	0.0220926
AC093642.2	-1.39125	0.405236	108.374	0.000596516	0.0221797
THRB	-1.05516	0.307267	111.647	0.000594716	0.0221797
VCAN	-1.38367	0.403027	137.859	0.000596504	0.0221797
SREBF1	-1.11271	0.324298	489.91	0.000601052	0.0223117
PBX2	-2.06995	0.603646	99.4556	0.000605648	0.0224254
GNB2	-1.52841	0.445769	1639.49	0.000606494	0.0224254
ACBD7	-1.45117	0.423274	56.026	0.000607082	0.0224254
IFT57	0.963096	0.281261	1555.75	0.000616599	0.0224943
NCBP2	0.874103	0.255274	2052.09	0.000616652	0.0224943
NLRC3	-0.859745	0.250945	438.426	0.000612474	0.0224943
MBD3	-1.04831	0.306013	1806.2	0.000613182	0.0224943
AC020916.1	0.86734	0.25328	792.073	0.000616096	0.0224943
CCNE1	-1.23119	0.359364	849.044	0.000612505	0.0224943
MAP3K10	-2.5148	0.734417	46.5949	0.000616571	0.0224943
ZBTB45	-1.4505	0.423616	207.3	0.000616879	0.0224943
CCDC154	-1.59059	0.46468	74.8068	0.000619417	0.0225506
SLC1A5	-0.600283	0.175412	2639.47	0.00062132	0.0225836
MIR644A	4.23615	1.23915	5.47309	0.00062946	0.0228429
CD151	-1.31028	0.38336	495.231	0.000631112	0.0228662
NSG2	-4.79171	1.40213	13.5773	0.000632122	0.0228663
TRAF4	-1.99482	0.583822	339.658	0.00063354	0.0228811
ETV3	1.24013	0.363244	396.152	0.00064009	0.0228989
CD74	-0.900713	0.263771	44217.2	0.000638408	0.0228989
PUS1	-0.853911	0.250075	1318.96	0.0006387	0.0228989
PPP2R3C	0.859968	0.25184	1288.82	0.000638421	0.0228989
ASXL1	-0.860908	0.25215	1836.5	0.000639538	0.0228989
PCSK1N	-2.38203	0.697656	10.6765	0.000639381	0.0228989
EIF4G3	-0.804996	0.235922	1414.91	0.000644581	0.0229487
HARBI1	1.62599	0.476648	162.545	0.000646543	0.0229487
CCDC113	1.67058	0.489675	73.223	0.000645798	0.0229487
AC008105.3	-0.925812	0.271389	795.755	0.000646333	0.0229487
ARHGAP4	-1.53338	0.449414	2425.83	0.000644975	0.0229487
THRAP3	0.763627	0.223992	5173.73	0.000651591	0.0230918
WASH7P	-1.2922	0.379191	59.0072	0.000654934	0.0231125
AC135507.1	-1.57174	0.461401	39.0797	0.000658135	0.0231125
PRRT2	-2.76672	0.811882	13.5506	0.000654924	0.0231125
KAT8	-0.62795	0.184296	938.013	0.000656119	0.0231125
MTSS2	-2.40833	0.707092	32.5469	0.000659309	0.0231125
TNRC6C	-0.837915	0.245942	497.268	0.000656896	0.0231125
GNAZ	-2.14083	0.628489	25.751	0.000658474	0.0231125
TXLNA	1.76822	0.51929	3484.87	0.00066147	0.023129
AC096708.3	-2.81219	0.825919	11.971	0.000661819	0.023129
MUC19	-4.8093	1.4133	38.4793	0.000666775	0.0232663
SNORA77	-1.62114	0.476636	23.5294	0.000670871	0.0232972
AC012485.1	-5.42683	1.59593	9.29129	0.000672795	0.0232972
CD36	0.855061	0.251446	2337.55	0.00067245	0.0232972
MAP4K2	-0.962511	0.283025	904.427	0.000671887	0.0232972
RPSAP12	-1.77205	0.520938	54.9826	0.000669812	0.0232972
SETD1A	-1.05443	0.310261	607.99	0.000677476	0.0234235
AL355802.1	-1.64424	0.483875	74.2993	0.000678664	0.0234289
RASD1	-2.16523	0.637299	209.962	0.000680025	0.0234402
BRSK1	-3.9442	1.1612	16.6756	0.000682143	0.0234775
HDAC7	-0.984801	0.290037	1108.47	0.00068521	0.0235474
NOTCH1	-1.22841	0.362	761.833	0.000690337	0.0236876
NCOA3	0.677828	0.199776	698.041	0.000691483	0.0236911
AL079304.1	-2.51285	0.740994	10.9514	0.000695916	0.023807
AC011611.5	-3.3591	0.991255	19.2355	0.000702155	0.0239843
ENG	-0.767208	0.226595	1015.76	0.000709687	0.0240604
SPNS1	-1.94869	0.575394	55.6163	0.000707377	0.0240604
P2RX5	-0.991369	0.292763	218.82	0.000708554	0.0240604
KHSRP	-1.6911	0.499468	1288.8	0.000709687	0.0240604
BICRA	-1.78409	0.526931	139.338	0.000709671	0.0240604
LOXL4	-2.81732	0.83225	35.2127	0.000711299	0.0240791
UBE2B	0.702513	0.207592	2178.08	0.000714126	0.0241387
STARD7-AS1	-1.15972	0.34296	169.025	0.000720886	0.024164
CXXC5	-0.779016	0.230322	2510.12	0.000718851	0.024164
RSKR	-1.03029	0.304695	423.458	0.000721267	0.024164
ARHGDIA	-2.17267	0.642248	1308.65	0.000717208	0.024164
PARVB	-1.38471	0.409426	1678.38	0.000719367	0.024164
BCORP1	-7.71787	2.28135	16.9468	0.000716911	0.024164
SIGLEC14	2.3514	0.695572	41.6104	0.000723468	0.024202
CLK1	0.830538	0.245782	1364.71	0.000727049	0.0242062
TBL1XR1	1.38885	0.410948	4952.92	0.000725871	0.0242062
CXCL5	2.51871	0.745527	135.756	0.000729008	0.0242062
LINC02367	-1.46772	0.434426	137.458	0.000728751	0.0242062
PSMD12	0.840609	0.248844	2674.01	0.000729997	0.0242062
AC005005.4	-4.57201	1.35336	7.0285	0.000729452	0.0242062
PEX19	1.05104	0.311386	534.191	0.000737173	0.0244085
BROX	1.65695	0.491238	2495.56	0.000743543	0.0245835
IL33	-5.41488	1.60687	4.85015	0.000752179	0.0246608
CHORDC1	0.712158	0.211351	1352.21	0.0007529	0.0246608
MORF4L1	0.968866	0.287554	7604.33	0.000753492	0.0246608
TMC6	-0.991323	0.294168	1212.42	0.000751885	0.0246608
ECSIT	-0.713223	0.211571	876.561	0.000748752	0.0246608
ANO8	-2.02563	0.60102	59.7996	0.000750809	0.0246608
DNAJC5	-0.436636	0.129522	855.363	0.000748592	0.0246608
NONO	0.849738	0.252315	7597.48	0.000757805	0.0247662
STRC	4.89679	1.45433	4.43818	0.000759801	0.0247957
AP004608.1	-5.64854	1.67844	7.99694	0.000764484	0.0249127
PRR13	1.07484	0.319498	3756.45	0.000767783	0.0249844
GRB14	-3.2725	0.973516	13.8224	0.000775124	0.0251511
LZTFL1	1.08258	0.322028	252.171	0.000774454	0.0251511
DDX53	-7.61603	2.26684	22.1256	0.000780127	0.0252772
COL23A1	-1.46288	0.435556	145.959	0.000783265	0.0253427
LINC00475	2.36726	0.704948	23.1055	0.000784904	0.0253595
PSMD6-AS2	2.61535	0.779227	206.483	0.00078981	0.025459
AL008729.2	0.946462	0.282036	656.175	0.000791312	0.025459
SNHG29	1.67134	0.498044	3450.74	0.000791348	0.025459
SLC2A6	-1.34762	0.40167	571.67	0.000793538	0.0254852
RPL13AP2	-2.85204	0.850155	10.8938	0.00079441	0.0254852
AC012442.1	4.32215	1.28913	7.04131	0.00080007	0.0255277
UTP15	0.951494	0.283843	653.097	0.000801779	0.0255277
MAT2B	1.14374	0.341087	2225.24	0.000798743	0.0255277
UGCG	0.872923	0.260424	428.182	0.00080249	0.0255277
AASDHPPT	0.827301	0.246809	678.315	0.00080234	0.0255277
DCAF15	-1.61136	0.480622	324.662	0.000800406	0.0255277
ANAPC13	1.12685	0.336315	2231.95	0.000806425	0.025617
FAM76A	0.982599	0.293527	730.424	0.000815279	0.0256283
TENT5C	1.10391	0.329654	347.758	0.000811943	0.0256283
ACTR3	0.790404	0.236002	5424.28	0.000810642	0.0256283
KIAA1191	0.886525	0.264873	693.067	0.000816951	0.0256283
ZC3H12D	-1.55425	0.464198	170.526	0.000813201	0.0256283
CEP78	-0.792443	0.236735	885.106	0.000815787	0.0256283
DTX4	1.4497	0.432893	152.11	0.000811426	0.0256283
MAP6	-3.00162	0.896805	10.6697	0.000816878	0.0256283
AL606834.2	-1.38586	0.414005	52.2283	0.000815576	0.0256283
ITGA8	5.43272	1.62394	4.49615	0.000821648	0.0256765
SNX1	0.939647	0.28082	1518.38	0.000819632	0.0256765
Z83840.1	-1.46229	0.437115	71.2278	0.000821883	0.0256765
CARMIL3	-2.34529	0.701738	31.143	0.000831431	0.0259391
KYNU	1.72463	0.516094	365.579	0.000832705	0.0259431
AC019117.1	-5.50361	1.64793	5.15479	0.000838631	0.0260562
AL162457.1	5.32967	1.59568	4.17637	0.000837588	0.0260562
DCSTAMP	2.64897	0.793301	23.3943	0.000840269	0.0260713
CDK7	1.21391	0.363635	898.291	0.000843029	0.0260744
SFSWAP	-0.833823	0.249813	1372.76	0.000844469	0.0260744
CSK	-1.02719	0.307762	1673.55	0.000844967	0.0260744
KRBOX4	1.05789	0.316876	332.906	0.000842352	0.0260744
CSNK1G2	-1.64847	0.494043	1601.85	0.000847824	0.026127
RAPGEF6	-1.02658	0.307808	384.803	0.000852585	0.0262381
AC242988.2	4.201	1.2611	5.59543	0.000864645	0.0265732
CNR2	-1.13298	0.340315	156.791	0.000870923	0.0266949
PRPF3	1.02135	0.307116	1411.95	0.000882165	0.0266949
AC007179.2	-4.70098	1.41442	7.02054	0.000888614	0.0266949
XIRP1	2.78678	0.838138	29.0711	0.000884286	0.0266949
TFRC	0.734432	0.220868	8590.76	0.00088352	0.0266949
CXCL10	1.9723	0.592493	797.501	0.000872128	0.0266949
COQ3	1.3871	0.41729	625.242	0.000887142	0.0266949
MYCT1	1.21683	0.365671	361.595	0.000875752	0.0266949
TRBV28	3.34817	1.006	15.5229	0.000874112	0.0266949
AP003352.1	-1.11629	0.335852	174.831	0.000888151	0.0266949
COL4A2	-2.86118	0.859998	10.1216	0.000877983	0.0266949
DIO2	-5.78468	1.73927	4.42566	0.000881243	0.0266949
LINC02325	-3.11303	0.935877	8.28502	0.00087999	0.0266949
MATK	-0.905501	0.272136	1432.98	0.000876656	0.0266949
ZNF28	1.16568	0.350304	324.375	0.000875872	0.0266949
U2AF1	-1.93358	0.581666	157.794	0.0008867	0.0266949
ASLP1	-1.68015	0.505088	51.0602	0.00087957	0.0266949
SAR1A	0.886522	0.266973	3478.8	0.000898108	0.0268673
PPFIBP1	1.03405	0.311354	1350.72	0.000896478	0.0268673
WASF3-AS1	-4.32775	1.3035	6.10706	0.000899903	0.0268673
REXO1	-2.30406	0.693941	293.193	0.000899343	0.0268673
AC006538.1	-1.54612	0.465704	61.4281	0.000900276	0.0268673
XXYLT1	-0.868538	0.261676	733.214	0.000902966	0.0268752
KCNK9	-3.91798	1.18054	9.63723	0.000904095	0.0268752
FAM118B	0.968213	0.291716	389.597	0.000903335	0.0268752
RAB6B	-1.00704	0.30354	173.364	0.000907803	0.0269309
BET1	1.19119	0.359064	594.408	0.000908345	0.0269309
COL8A1	-5.11313	1.54224	3.99935	0.00091518	0.0270628
TOB1	1.38903	0.418942	219.584	0.00091458	0.0270628
NTRK1	-1.75788	0.530493	299.909	0.000920773	0.0271928
MYHAS	-5.96317	1.80067	5.01686	0.000927481	0.0273553
TMEM238	-2.2699	0.685512	38.3887	0.000928798	0.0273585
AC078785.2	-1.98402	0.599291	44.12	0.000930929	0.0273857
RPS6KA4	-1.95776	0.591523	541.129	0.000933981	0.0273952
PSEN1	0.718127	0.21701	1005.96	0.000935655	0.0273952
RFLNB	-0.593011	0.179163	3410.73	0.000933309	0.0273952
SF3A2	-1.64983	0.498578	478.553	0.000936084	0.0273952
ZNF284	1.86534	0.563789	204.79	0.000937677	0.0274065
AL391988.1	-0.867786	0.262395	76.6572	0.000942423	0.0275098
SKI	-1.80308	0.546105	367.033	0.000960944	0.027898
SCN2A	-2.54044	0.769826	20.6825	0.000966791	0.027898
LXN	1.09665	0.332241	998.951	0.000964227	0.027898
GABRB2	-4.05563	1.2289	12.6949	0.000966123	0.027898
ZNF618	-1.0644	0.322485	298.561	0.000964684	0.027898
CLUH	-1.37578	0.416759	1044.21	0.000962902	0.027898
APLP1	-2.56336	0.776294	14.5542	0.000959822	0.027898
SAMSN1	-0.656816	0.198914	1797.15	0.000959952	0.027898
KLHL22	-1.74468	0.528487	189.899	0.000962502	0.027898
AC110285.2	-1.28623	0.389882	26.912	0.000970235	0.0279618
AL031595.3	-1.0409	0.315627	216.43	0.000974124	0.0280382
RGS6	-1.49882	0.454561	98.2289	0.000976262	0.0280641
QSOX1	-1.0335	0.313554	1466.66	0.000980454	0.0280809
RPE	1.41804	0.430286	701.251	0.000982238	0.0280809
PARP15	-0.79857	0.242356	337.608	0.000984112	0.0280809
IGSF10	1.88153	0.570943	61.7994	0.000982557	0.0280809
PHOX2A	-5.5892	1.69646	5.50539	0.000985511	0.0280809
ATP2A2	-1.10278	0.334596	1706.89	0.000981232	0.0280809
LINGO1	-5.25961	1.59637	6.20512	0.000985164	0.0280809
ARPC5	0.992736	0.301468	6764.37	0.000991211	0.0281353
PPIL3	1.06841	0.324684	694.485	0.000999707	0.0281353
TAF7	0.625475	0.190049	2887.38	0.000997888	0.0281353
OTUD6B-AS1	1.17009	0.355589	1273.22	0.000999825	0.0281353
HECTD2	-1.69435	0.514725	104.483	0.000995644	0.0281353
MEG3	-1.07054	0.325196	653.699	0.000994815	0.0281353
TRIP4	0.74137	0.225253	562.081	0.000997336	0.0281353
AC015849.3	-1.17869	0.358061	135.061	0.000995204	0.0281353
CARM1	-2.22457	0.675722	302.631	0.000994277	0.0281353
GAPDHP2	-4.87588	1.48102	6.43335	0.000993882	0.0281353
AKT3-IT1	-2.19382	0.666884	12.7454	0.00100309	0.0281573
ZNF165	1.40174	0.426077	139.782	0.00100228	0.0281573
SMARCA4	-1.04706	0.318464	4537.31	0.00100951	0.0282763
KLKP1	3.3268	1.01187	14.9201	0.00100982	0.0282763
ZNF252P	1.2176	0.370406	353.736	0.00101189	0.0282991
HAT1	0.869666	0.264661	2124.76	0.00101635	0.0283656
PARD6A	-1.38942	0.422851	142.977	0.00101676	0.0283656
RN7SL32P	-2.9832	0.908008	17.7527	0.00101828	0.0283729
GAA	-1.05234	0.320574	632.908	0.00102826	0.0285809
PLVAP	-2.43161	0.740703	42.0952	0.00102767	0.0285809
HAGLR	-5.73254	1.74759	6.07308	0.0010371	0.0287912
SORBS2	-3.29482	1.0049	10.4741	0.00104263	0.0288511
AQP3	-1.45028	0.442253	511.417	0.00104062	0.0288511
H2AX	-1.18498	0.361423	1666.01	0.00104307	0.0288511
AC136603.1	-4.00085	1.22071	7.33029	0.00104739	0.0289352
TMEM184C	0.920402	0.280893	538.668	0.00105027	0.0289442
GTF2H2B	1.46737	0.447811	58.038	0.00105004	0.0289442
AOC2	2.83001	0.86383	21.5092	0.00105242	0.0289684
AC244107.1	5.79288	1.76929	5.74217	0.00105987	0.029138
YBX1P1	-1.21627	0.371564	45.1259	0.00106271	0.0291808
LRIG1	-0.675076	0.206287	212.204	0.001066	0.0292356
RNASE2	-1.34546	0.411195	2156.93	0.00106765	0.0292456
RAB21	1.02288	0.312905	1322.57	0.00107942	0.0295323
SGK1	1.1932	0.365205	173.605	0.00108617	0.0296812
CAPZA1	1.24341	0.380748	11492.3	0.00109193	0.0297669
ARF6	1.42859	0.437438	6394.12	0.00109147	0.0297669
AC103718.1	-1.45482	0.445734	33.6417	0.00109902	0.0299243
RPS3AP28	3.37234	1.03359	12.4678	0.00110343	0.0300084
LIF	-1.41338	0.433265	76.3579	0.0011057	0.0300341
SAMD12-AS1	-3.90674	1.19774	10.6473	0.00110718	0.0300382
TLE5	-1.47274	0.45167	859.366	0.0011116	0.030122
PCNP	1.20495	0.36966	3808.75	0.00111566	0.0301961
KAT7	0.652894	0.200334	797.625	0.00111795	0.030222
ZNF416	1.30281	0.39997	86.9299	0.00112486	0.0303727
AC048341.1	-1.0518	0.323073	159.431	0.00113144	0.0305139
ST8SIA3	-5.27022	1.62078	9.39008	0.00114737	0.0309067
COL27A1	-1.83384	0.564204	36.5183	0.00115276	0.0310153
ANKRD26	-1.01648	0.31288	673.164	0.00115903	0.0311469
SMARCE1	1.27442	0.392579	514.166	0.00116928	0.0313669
FBXO15	-3.18048	0.979787	18.0835	0.00116998	0.0313669
AL096701.3	-1.17665	0.362529	66.1427	0.00117178	0.031378
ZFAND2A	1.17374	0.361781	732.117	0.00117721	0.0314491
PTOV1	-1.20607	0.371731	796.328	0.00117669	0.0314491
AL078645.1	3.31503	1.02193	9.95673	0.00117904	0.031461
INSIG2	1.52486	0.47047	432.459	0.0011905	0.0316984
PCSK5	-1.98189	0.611488	50.1185	0.00119073	0.0316984
SLC20A1	0.882737	0.272493	2912.43	0.00119746	0.0318402
AL031186.1	-1.99381	0.615939	15.9318	0.00120784	0.0320784
BNIP1	1.10639	0.341907	420.86	0.00121247	0.0321637
SFTPB	-3.64089	1.12568	10.5248	0.001219	0.0322086
STK17B	1.33485	0.412813	1712.87	0.00122268	0.0322086
SH3TC2-DT	-5.36481	1.65878	4.70724	0.0012199	0.0322086
ZNF316	-1.40162	0.433351	488.23	0.00121911	0.0322086
TRBC1	1.43672	0.444252	110.368	0.00122058	0.0322086
LINC01694	-1.51814	0.469484	66.3291	0.00122222	0.0322086
PLSCR1	0.984471	0.304569	1994.12	0.00122782	0.0322821
SNRPGP18	-2.50436	0.77481	18.8763	0.00122832	0.0322821
ADGRG3	-1.36584	0.422632	55.7449	0.00123036	0.0322983
NR2F6	-1.09359	0.338584	569.1	0.0012384	0.0324718
PPP1R37	-1.16194	0.359795	93.232	0.00124028	0.0324836
FNBP4	-0.799747	0.247672	2254.68	0.00124198	0.0324907
FAT3	-4.83776	1.4986	6.73477	0.00124579	0.0325528
AL109741.1	4.76338	1.47637	3.97905	0.00125353	0.0326054
RNF25	1.2569	0.389554	331.655	0.00125311	0.0326054
SNORA53	3.75691	1.16443	10.0481	0.00125356	0.0326054
PRR11	-1.04732	0.324541	1376.47	0.00125058	0.0326054
RGPD8	1.87749	0.582082	39.5038	0.00125762	0.0326736
SERPINB9	1.11399	0.345442	2338.64	0.00126047	0.0327102
AC012645.3	-4.16177	1.29084	5.09877	0.00126375	0.0327578
H2AC6	1.11582	0.346186	485.995	0.00126777	0.0327695
PTMAP1	-3.71103	1.15142	6.11544	0.00126853	0.0327695
MKKS	0.939068	0.29131	467.034	0.00126588	0.0327695
SSRP1	-0.812908	0.252395	4091.57	0.00127845	0.0329788
LTBP3	-1.4538	0.451415	478.771	0.00127954	0.0329788
SELENON	-1.27575	0.396286	462.977	0.0012852	0.0330795
ORC4	1.02242	0.317668	915.944	0.00128858	0.0330795
TECPR1	-0.93244	0.289745	406.76	0.00129024	0.0330795
MANSC4	-4.0262	1.25126	24.0026	0.0012922	0.0330795
ASB2	-1.38703	0.430945	43.6163	0.00128834	0.0330795
FASTKD5	0.780418	0.242536	588.156	0.00129201	0.0330795
COPB1	0.696463	0.216486	2297.64	0.00129484	0.0331096
DNAH9	-4.33037	1.34664	11.1535	0.00130139	0.0332396
NKD2	-2.39788	0.745849	127.811	0.0013046	0.0332843
ASH2L	0.708426	0.220502	1056.09	0.00131451	0.0334994
CYSTM1	1.3583	0.423001	676.598	0.00132223	0.0336204
AL121723.1	-3.34095	1.04041	10.776	0.00132187	0.0336204
GRIN3A	-1.99205	0.620543	29.8346	0.00132655	0.0336926
PRKAB1	0.875914	0.272896	736.094	0.00132872	0.0337099
ZNNT1	2.80084	0.872974	27.2685	0.00133482	0.0337374
LINC01163	-2.71985	0.847792	17.1373	0.00133586	0.0337374
VWA5A	0.995431	0.310334	396.788	0.00133842	0.0337374
ATN1	-2.23107	0.695486	423.693	0.00133692	0.0337374
GPR176	-2.23495	0.696779	53.4868	0.00133873	0.0337374
PNPLA6	-1.83425	0.571826	694.246	0.00133798	0.0337374
CHST13	-1.73817	0.541958	183.975	0.00134036	0.033741
MED23	1.19122	0.371508	692.408	0.00134384	0.03375
CPAMD8	-1.31543	0.410229	132.321	0.00134322	0.03375
AC000068.1	2.25003	0.701782	36.8152	0.00134518	0.03375
LHX6	-2.12268	0.66227	30.5363	0.00134985	0.0338297
TNC	2.73116	0.852504	26.7211	0.00135676	0.0339655
DRAXIN	-2.21478	0.691423	22.6889	0.00135899	0.0339839
ANTXR2	0.817365	0.255221	553.543	0.00136206	0.0340182
CPLX2	-4.54164	1.41824	11.2873	0.00136337	0.0340182
AGAP1	-2.2511	0.703225	32.9267	0.00136899	0.034121
SUPT3H	1.09134	0.341053	226.945	0.00137463	0.0341294
CHP1	1.16343	0.363598	4257.96	0.00137535	0.0341294
CIITA	-0.881129	0.275351	1312.19	0.00137418	0.0341294
AC010247.2	1.98278	0.619481	38.9337	0.00137091	0.0341294
SENP3	-1.53193	0.478955	229.943	0.00138152	0.0341738
MYPOP	-1.59445	0.498506	106.501	0.00138166	0.0341738
SH3BGRL	0.949221	0.29674	3601.38	0.00137986	0.0341738
CORO1C	0.91215	0.285271	3469.93	0.00138628	0.0342223
RBM38	-1.32207	0.413481	525.654	0.00138663	0.0342223
MIXL1	-1.84296	0.576539	36.3322	0.00139059	0.0342453
ATXN2L	-1.63186	0.51049	1108.17	0.00139031	0.0342453
FBXL18	-1.21744	0.380934	199.549	0.00139379	0.0342499
AC011008.2	5.27555	1.65056	4.05961	0.00139242	0.0342499
SNIP1	0.963133	0.301517	406.809	0.00140175	0.0344006
LEMD1	-6.10411	1.91109	7.8214	0.00140296	0.0344006
PKP4-AS1	-4.63856	1.45352	7.15374	0.00141651	0.0345949
UBP1	-1.12198	0.351727	1396.34	0.00142309	0.0345949
EEF1A1	1.05928	0.332018	92914.6	0.00142066	0.0345949
VN1R42P	-5.56894	1.7457	5.4738	0.00142227	0.0345949
CKAP4	-1.16489	0.365042	357.736	0.00141733	0.0345949
MYH6	-4.413	1.38269	12.4883	0.00141485	0.0345949
FAM171A2	-2.42493	0.760117	17.6064	0.00142174	0.0345949
CSTF1	0.831038	0.260434	957.904	0.00141794	0.0345949
PPP1R2	0.696237	0.218294	1135.69	0.00142545	0.0346153
AP3M1	0.881317	0.276464	1051.37	0.00143352	0.034736
ZNF84	0.902121	0.283017	840.604	0.00143502	0.034736
ARMCX5	1.33876	0.419963	224.717	0.0014336	0.034736
HMCN1	-4.02854	1.26425	7.11309	0.00143999	0.0347701
MYLK	-1.15644	0.362892	263.944	0.00143892	0.0347701
OSBPL11	0.947139	0.297274	299.78	0.00144212	0.0347701
DKK3	-3.44822	1.0823	11.228	0.00144256	0.0347701
CTAG2	7.74211	2.43037	202.787	0.00144472	0.0347853
AL133477.1	-1.03619	0.325315	100.442	0.00144657	0.0347927
IL10RA	1.12757	0.354052	579.915	0.00144875	0.0348084
BTF3L4	0.892042	0.280231	1707.51	0.00145635	0.0348802
SHANK2	-3.51488	1.10397	9.65917	0.00145329	0.0348802
ZNF710	-1.57133	0.493616	119.909	0.00145606	0.0348802
TADA1	1.29826	0.407938	616.903	0.00146017	0.0348979
RAMAC	1.22747	0.385681	412.271	0.00145955	0.0348979
ARL15	1.57656	0.495763	289.953	0.00147241	0.0351047
NGDN	1.11911	0.351949	2151.58	0.00147408	0.0351047
PRR12	-2.39745	0.754022	132.604	0.00147502	0.0351047
BTK	0.842757	0.265015	988.986	0.00147255	0.0351047
BRF1	-1.20656	0.379779	505.367	0.00148809	0.03532
RPS3P7	-3.6086	1.1359	9.2847	0.00148873	0.03532
NPEPPSP1	-1.26496	0.39812	56.7586	0.00148632	0.03532
CYP2C8	-2.02211	0.636879	40.624	0.00149823	0.0355082
RAB22A	0.896219	0.282327	737.142	0.00150145	0.0355473
CBWD4P	-1.76363	0.555793	23.0362	0.00150776	0.0356224
GPSM1	-1.22861	0.387185	715.949	0.00150775	0.0356224
H3-3B	1.15182	0.36311	47778.5	0.00151335	0.03568
AP000350.6	-4.45817	1.40532	8.77069	0.00151208	0.03568
AC113398.2	-3.9326	1.24004	13.1482	0.00151729	0.0357358
PNMA2	-3.27371	1.03257	15.5411	0.00152202	0.0357686
MRPL42	1.24638	0.393117	3004.67	0.00152173	0.0357686
KNL1	-0.924876	0.291742	617.979	0.00152341	0.0357686
MAP2	-2.71371	0.856283	17.6561	0.00152872	0.035795
TCOF1	-0.88112	0.278037	1995.62	0.00152927	0.035795
NCOA4	0.868198	0.27396	3095.61	0.00152926	0.035795
EEF1A1P5	1.4969	0.472405	1214.15	0.00153129	0.0358053
SKOR1	-3.07591	0.970921	7.25374	0.00153472	0.0358118
MMP15	-2.32943	0.735268	16.6435	0.0015342	0.0358118
MUC1	-1.22174	0.385846	337.299	0.00154348	0.0359791
MSN	0.968878	0.306035	6170.45	0.00154598	0.0360004
CROCC	-1.35796	0.429146	314.619	0.00155441	0.0360991
FAM200A	1.07434	0.339486	78.1509	0.00155283	0.0360991
CBWD5	0.924983	0.292326	761.927	0.00155499	0.0360991
ADGRL2	-3.87095	1.22408	8.97708	0.00156514	0.0362976
PAXX	-1.13502	0.358959	2295.96	0.00156699	0.0363032
DUOXA1	4.78633	1.51426	5.74689	0.00157315	0.0364087
ATG4C	0.828919	0.262495	372.088	0.0015894	0.0366921
SOX11	-3.16907	1.00346	16.2559	0.00158784	0.0366921
AC011498.7	-1.22476	0.387866	209.579	0.00159025	0.0366921
CYP1B1-AS1	-1.25177	0.396597	41.347	0.00159802	0.0368154
AGAP9	-0.777354	0.246301	180.96	0.00159884	0.0368154
TACC3	-0.637929	0.202206	2013.34	0.00160586	0.0368673
MRPS16	0.808448	0.256258	1966.03	0.00160596	0.0368673
NEURL1	-1.12342	0.35608	373.966	0.00160511	0.0368673
GK5	-0.732591	0.232262	499.6	0.00160959	0.0368857
TLCD3B	-2.63556	0.835602	22.6674	0.00161002	0.0368857
ING3	1.09114	0.346024	1372.4	0.00161394	0.0369382
NDRG3	-0.974469	0.30915	587.364	0.00162108	0.0370643
RAB35	-1.63525	0.519053	202.469	0.00163024	0.0372361
FCGR2B	-1.18285	0.375514	99.6088	0.0016329	0.0372594
TRIM21	0.863828	0.274266	752.401	0.00163494	0.0372684
BUB3	0.799151	0.253777	4369.11	0.00163813	0.0373036
OTUD7A	-2.26765	0.720451	14.9388	0.00164649	0.0374565
AZIN1	0.760792	0.24175	1796.17	0.00164946	0.0374864
PARP11	0.8773	0.278894	418.622	0.0016572	0.0376247
STK24	-1.40588	0.44708	673.149	0.00166324	0.0376863
NACC1	-2.28888	0.727841	162.191	0.00166225	0.0376863
AC018697.1	-4.97966	1.58379	11.7365	0.0016658	0.0377065
ANKRD13B	-1.82726	0.581359	237.745	0.00167179	0.0378044
NUTM2B	-3.95844	1.25992	8.058	0.00167896	0.037894
PRAM1	-1.04386	0.33228	516.437	0.00168076	0.037894
MAPRE1	1.07229	0.341306	2569.98	0.00167955	0.037894
CTDSPL	-0.893049	0.2844	1256.81	0.0016888	0.0379997
CASP3	0.814712	0.259436	1233.47	0.00168765	0.0379997
RPL7P24	2.13894	0.681456	10.3478	0.00169657	0.0381366
RNVU1-27	2.57752	0.821355	79.6853	0.00170025	0.038148
CCDC78	-2.06713	0.658719	89.4762	0.00170044	0.038148
KLF11	-1.28766	0.410633	350.277	0.00171383	0.0384105
BLZF1	0.973879	0.310839	474.057	0.00172993	0.0387026
RNU6-795P	-4.28135	1.36653	6.65394	0.00173028	0.0387026
AC010618.2	-1.68234	0.537108	18.7587	0.00173494	0.0387686
BLOC1S3	1.0552	0.336925	550.363	0.00173697	0.0387759
NSG1	-2.365	0.755529	11.4165	0.00174654	0.0389128
ZNF468	1.11671	0.356736	319.536	0.00174589	0.0389128
DACH1	-0.968508	0.309523	286.262	0.0017538	0.0390226
ADCY9	-1.30991	0.418656	111.394	0.00175491	0.0390226
ATP6AP1L	-1.88593	0.603209	59.4424	0.00176901	0.0392592
UBE2A	0.650895	0.208176	1578.99	0.00176803	0.0392592
EMILIN1	-1.20425	0.385374	366.316	0.00177876	0.0392841
OR2V2	-5.45424	1.74538	5.05029	0.00177829	0.0392841
ZNFX1	0.635265	0.203293	1176.96	0.00177879	0.0392841
SRPX2	0.98057	0.313754	169.787	0.00177634	0.0392841
GABRE	-3.25076	1.03993	10.2623	0.0017724	0.0392841
IRF8	1.31379	0.420508	720.466	0.00178242	0.0393256
CTDNEP1	-1.09378	0.350121	758.418	0.00178414	0.0393256
AC079945.2	-3.17765	1.01733	8.7971	0.00178697	0.0393264
TRIO	-0.916756	0.293511	518.089	0.00178764	0.0393264
AL049647.1	-1.60066	0.512739	41.72	0.00179758	0.0395067
KIAA2013	-0.977322	0.313102	1146.17	0.00179983	0.0395178
ZNF675	1.28357	0.411317	197.263	0.00180453	0.0395828
GPM6A	-3.40833	1.0923	24.4357	0.0018066	0.0395869
POLR2M	0.787563	0.25242	345.018	0.00180821	0.0395869
ATP6V0E2	-1.37528	0.441026	488.658	0.00181851	0.0397739
TOR1AIP2	0.851651	0.273291	2716.43	0.00183149	0.0399486
CLASRP	-1.33589	0.428639	276.5	0.00182963	0.0399486
SEC23B	0.846024	0.27149	1411.26	0.00183178	0.0399486
MLLT1	-1.04358	0.334949	535.477	0.00183545	0.0399901
TANC1	-0.670962	0.215401	495.052	0.00183983	0.0400158
TONSL	-1.22974	0.394807	785.721	0.00184079	0.0400158
NPDC1	-1.38302	0.444045	982.824	0.00184192	0.0400158
MTFR1L	1.06851	0.343147	1148.19	0.00184659	0.040079
SLC12A9	-1.36203	0.437526	437.94	0.00185185	0.0401224
FAM83H	-1.37097	0.440404	42.9027	0.00185213	0.0401224
TBC1D23	0.958625	0.307994	715.693	0.0018552	0.0401505
EEPD1	0.625777	0.20127	239.59	0.00187635	0.040531
OAT	0.873682	0.280985	993.587	0.00187495	0.040531
AHNAK	0.958381	0.308438	550.251	0.00188862	0.0406411
UBE4A	1.14474	0.368322	690.914	0.00188361	0.0406411
AC004801.2	-1.35371	0.435649	27.0669	0.00188773	0.0406411
ZNF415	1.52961	0.492197	64.3357	0.00188536	0.0406411
ASTE1	0.870787	0.280317	234.884	0.00189355	0.0406701
NDST3	-2.43748	0.784612	20.153	0.00189253	0.0406701
YME1L1	0.760894	0.245015	2576.51	0.00189963	0.0407235
TMEM204	-1.40005	0.450793	85.0084	0.00189793	0.0407235
NMD3	1.09739	0.353421	1250.77	0.00190247	0.0407459
CDYL	-0.9038	0.291125	672.182	0.00190597	0.0407824
ARID3A	-0.905513	0.29179	401.41	0.00191374	0.0408714
SLC19A1	-0.951726	0.306656	957.912	0.00191205	0.0408714
KCNMB3	-1.36711	0.44059	100.676	0.00191635	0.0408887
FNDC10	-1.08467	0.349633	348.26	0.00192016	0.0408931
IKZF4	-0.783401	0.252504	239.029	0.00191876	0.0408931
ETFRF1	1.33755	0.43126	630.585	0.00192544	0.040967
ZNF628	-1.69803	0.547609	113.242	0.00192994	0.0410243
SLC6A1	-5.05501	1.63042	5.37484	0.00193234	0.041037
EIF4B	1.13245	0.365333	4677.78	0.00193678	0.0410648
TDRD9	1.88245	0.607304	58.3912	0.00193728	0.0410648
MIER1	1.25479	0.404959	2764.32	0.00194462	0.041182
MIR3680-2	-1.58173	0.510529	18.5565	0.00194694	0.0411927
UPK3B	-3.10117	1.00113	6.71812	0.00195042	0.0412278
THAP9	1.14996	0.371437	71.5536	0.00196165	0.0413881
RAB27B	-1.27101	0.410528	337.383	0.00196124	0.0413881
ZNF516-DT	-5.41477	1.74915	4.86659	0.00196373	0.0413934
XAF1	1.54771	0.50002	264.299	0.00196617	0.0414064
EIF1	0.883972	0.285616	15538.2	0.00196835	0.041414
LINC00710	-7.03723	2.27402	14.8428	0.00197065	0.0414239
SH3TC2	-1.96516	0.635226	20.7087	0.00197717	0.041484
AXIN1	-1.47039	0.47528	409.316	0.00197657	0.041484
AHR	0.749376	0.242323	949.698	0.00198496	0.0416089
PPP1R3B	1.32413	0.428287	87.363	0.00199025	0.0416428
AL021937.1	-3.26252	1.05524	9.80924	0.00198986	0.0416428
AL359258.3	4.42812	1.43254	4.55575	0.00199424	0.0416878
ZSCAN26	1.11993	0.362357	284.311	0.00199693	0.0417056
AC093725.1	-6.19093	2.00398	5.90039	0.00200615	0.0418596
LPXN	0.996159	0.322498	3826.25	0.00200907	0.0418609
WASH4P	-1.69909	0.550088	20.1258	0.0020099	0.0418609
GJA3	-5.83743	1.89092	6.51473	0.00202134	0.0420605
CYP26B1	-1.93252	0.626703	16.3616	0.0020449	0.0422463
ECEL1	-2.69039	0.872239	66.0839	0.00203915	0.0422463
KBTBD8	0.902401	0.292575	166.375	0.00204001	0.0422463
MCCC1	0.601515	0.194971	795.634	0.00203454	0.0422463
ALDH7A1	-0.826086	0.267816	321.848	0.00203872	0.0422463
U47924.3	-2.10118	0.681324	17.4067	0.00204256	0.0422463
PIF1	-1.04088	0.33747	267.314	0.00203988	0.0422463
IL27RA	-0.926702	0.300527	1729.9	0.00204517	0.0422463
SLU7	0.716273	0.232362	1662.94	0.00205222	0.0423534
RELL1	1.04261	0.338286	1026.68	0.00205597	0.0423537
AXL	1.3131	0.426017	268.831	0.00205428	0.0423537
MUL1	0.949138	0.308224	504.783	0.00207435	0.0424572
ASTN1	-5.08303	1.65085	7.09336	0.00207678	0.0424572
FEZ2	-0.826167	0.268328	863.826	0.00207735	0.0424572
POPDC2	2.12038	0.688211	44.7628	0.00206304	0.0424572
CPNE5	-1.27807	0.415098	44.7487	0.00207716	0.0424572
RILPL1	-1.39185	0.451996	59.4897	0.00207459	0.0424572
DHX8	0.652242	0.211803	1137.56	0.00207363	0.0424572
OLFM2	-2.53286	0.822281	21.4918	0.00206803	0.0424572
ZNF296	-1.09392	0.3553	136.328	0.00207784	0.0424572
C6orf223	-1.28046	0.415942	127.389	0.00208079	0.0424792
MELTF	-1.18529	0.385119	253.606	0.0020859	0.0425041
LINC00958	-4.02862	1.30902	12.5638	0.00208687	0.0425041
PELP1	-1.1943	0.388078	786.183	0.00208763	0.0425041
DNAH5	-3.12506	1.01602	11.0479	0.00209949	0.0426236
SYVN1	-1.33043	0.432618	478.251	0.0021029	0.0426236
PCSK7	-0.738435	0.240089	1063.48	0.00210026	0.0426236
BEGAIN	-2.77246	0.9015	28.1706	0.00210234	0.0426236
TSR2	1.07034	0.348008	1380.5	0.00210063	0.0426236
AC109597.1	3.90712	1.27109	4.23958	0.00211327	0.0427956
HAS2	2.33891	0.761028	117.247	0.00211668	0.0428264
PPM1H	1.23576	0.402178	411.967	0.00212152	0.042886
GGPS1	1.02307	0.333252	427.72	0.00214096	0.0432405
PRPF38A	0.725846	0.236574	1926.23	0.00215385	0.0434621
ANAPC2	-1.40835	0.459101	566.323	0.00215762	0.0434732
AC026356.2	-1.38384	0.451162	66.9555	0.00216015	0.0434732
UBE2G1	0.730233	0.238057	1236.5	0.00215877	0.0434732
CBLN3	-2.0366	0.664038	69.2697	0.00216228	0.0434776
GHITM	0.997817	0.325373	6802	0.00216446	0.0434827
TNRC18	-1.53633	0.501025	1318.31	0.00216674	0.0434901
NUDT21	0.663937	0.216572	1916.25	0.00217182	0.0435536
MOB1B	0.994935	0.324574	557.282	0.00217411	0.0435609
EMD	-1.5261	0.497967	620.547	0.00217918	0.0436241
HNRNPA1P59	-4.577	1.49374	3.85092	0.00218317	0.0436268
SH3RF3	-1.61784	0.527979	68.7816	0.0021824	0.0436268
S1PR4	-0.71641	0.233838	1016.05	0.00218616	0.0436482
BICC1	2.40247	0.784334	169.02	0.00219076	0.0437016
SCN1A-AS1	-3.27221	1.06885	15.5092	0.00220273	0.0439017
FMNL1	-1.32337	0.432311	1772.37	0.00220479	0.0439041
DAPK2	-1.18503	0.387178	120.053	0.00220827	0.0439348
ELP5	0.872523	0.285124	1773.24	0.00221224	0.0439754
MTMR2	0.612336	0.200149	1051.91	0.00221784	0.044048
NALCN	-3.68973	1.20719	5.70776	0.00223967	0.0444428
PTGIR	-1.42457	0.466157	312.072	0.00224321	0.044474
ATP6V1C1	0.76748	0.251299	868.454	0.00225771	0.0446833
USP36	-0.806293	0.264007	1384.19	0.00225771	0.0446833
CROCCP2	-0.594406	0.194695	751.654	0.00226551	0.0447874
BMP2	1.57687	0.516528	39.1487	0.00226691	0.0447874
ANP32E	1.33486	0.43735	6572.58	0.00227211	0.044851
IGHG1	-2.03083	0.665517	123.514	0.00227691	0.0449067
SMN2	0.718968	0.23565	192.975	0.00228087	0.0449456
MAPK4	-5.67402	1.86002	4.12895	0.00228452	0.0449786
AL353593.1	-1.53791	0.504269	37.3344	0.00229003	0.0450088
MIS12	1.24028	0.406647	608.649	0.00228833	0.0450088
HLA-DOA	-0.8906	0.292086	719.08	0.00229529	0.0450514
SNAPC4	-1.05689	0.346638	498.713	0.00229617	0.0450514
FAM161A	-0.796251	0.261181	316.686	0.00229863	0.0450607
SOD2	0.969381	0.318061	3767.45	0.00230534	0.0451531
HIBCH	0.859864	0.282155	783.224	0.00230762	0.0451589
PTPN18	-0.687477	0.225654	1225.57	0.00231448	0.045215
PIP4K2C	1.15834	0.380205	304.378	0.00231428	0.045215
GPBP1L1	0.825953	0.271203	1282.52	0.00232284	0.0453004
TNIP1	-1.0218	0.335502	2358.92	0.0023223	0.0453004
GOLPH3L	0.636547	0.209094	435.231	0.00233209	0.0454418
COPB2	0.590743	0.19413	1875.53	0.00234205	0.045563
ITGB8	1.41963	0.466563	161.862	0.00234434	0.045563
CCNDBP1	0.820301	0.269581	1638.69	0.00234331	0.045563
AC046185.3	-1.0932	0.359396	195.827	0.00235185	0.0456698
AL731559.1	-1.93374	0.635886	17.6348	0.00235779	0.0457459
ZNF232	0.929658	0.305769	254.223	0.00236266	0.0458013
AJAP1	-6.21282	2.04397	5.96412	0.00236908	0.0458866
CRYBG3	-1.45988	0.480389	64.3498	0.00237406	0.0459045
TRBV26OR9-2	-4.82991	1.5893	4.61251	0.00237343	0.0459045
EAF1	0.970201	0.31938	697.988	0.0023834	0.046046
WARS1	0.656717	0.216205	2561.64	0.00238568	0.0460507
AL390719.1	1.16202	0.382804	1941.57	0.00240091	0.0460874
ILDR2	-2.97037	0.978243	31.9149	0.00239394	0.0460874
AC097448.1	1.3084	0.431004	941.374	0.00239973	0.0460874
RAD17	0.769674	0.25358	664.878	0.00240352	0.0460874
PKHD1	-3.86748	1.27418	8.5476	0.00240331	0.0460874
TRMT9B	-2.2221	0.732166	38.7831	0.00240566	0.0460874
MIR6722	-5.09863	1.67953	5.49692	0.00239933	0.0460874
ABCC8	-4.80101	1.58185	4.53573	0.0024049	0.0460874
AC011468.1	-1.58262	0.521467	36.4097	0.00240587	0.0460874
ATP6V1F	1.18068	0.389235	5976.22	0.00241866	0.0462933
GNE	-0.924618	0.304894	318.522	0.00242467	0.0463303
NUTM2D	-2.03068	0.66961	13.5463	0.00242425	0.0463303
SPARC	-0.872376	0.287786	1727.75	0.00243478	0.0464843
NUSAP1	2.20991	0.729201	44.1817	0.00244079	0.0465597
COBLL1	0.780308	0.257648	135.043	0.00245703	0.0466613
TDP2	1.10647	0.365233	821.901	0.00244968	0.0466613
CCNB1IP1	1.05302	0.347716	909.112	0.00245856	0.0466613
ZSCAN32	1.09763	0.362402	255.017	0.00245559	0.0466613
AC109460.2	-1.09877	0.362784	146.301	0.00245601	0.0466613
SMIM36	-5.72685	1.89076	6.04338	0.00245482	0.0466613
UCKL1	-0.875385	0.289082	1120.24	0.00246051	0.0466613
VASH1	-0.958194	0.316551	355.755	0.00247006	0.0468031
RBKS	1.40496	0.464196	71.3698	0.0024727	0.0468142
PSRC1	-0.717904	0.237286	155.317	0.00248237	0.0469189
MARCHF7	0.88662	0.293041	1551.8	0.00248155	0.0469189
FAM72A	1.75912	0.581493	58.537	0.00248483	0.0469263
CDK19	-0.729847	0.241394	426.928	0.00249895	0.0470977
LPCAT2	-0.587992	0.194485	742.389	0.00250011	0.0470977
ZNF426	0.882108	0.291767	870.183	0.00250014	0.0470977
HSPG2	-1.51881	0.502509	268.099	0.00250739	0.0471245
SBDS	0.90769	0.300338	863.642	0.00250924	0.0471245
FOXK2	-0.792202	0.262132	928.103	0.00250987	0.0471245
RRBP1	-0.922302	0.305173	924.039	0.00250923	0.0471245
LIN7C	1.12793	0.373344	1050.04	0.00251803	0.0472385
RAP2B	1.21461	0.402191	3257.97	0.00252794	0.0473461
CENPN	0.97046	0.321337	657.334	0.00252718	0.0473461
IGLV2-14	-3.36348	1.11401	9.80373	0.00253395	0.0474196
PODXL2	-1.86328	0.617399	352.158	0.00254496	0.0475471
LPAR2	-1.15427	0.382464	269.157	0.00254466	0.0475471
ULK1	-0.84566	0.280281	426.048	0.00255134	0.0476272
RAB29	0.67159	0.222752	497.18	0.00257011	0.047751
TPMT	0.934394	0.309912	773.979	0.00256958	0.047751
PDPR	-0.640884	0.212525	1004.06	0.00256501	0.047751
AC099524.1	-0.822259	0.272711	53.5307	0.00256873	0.047751
PCSK2	-5.88826	1.95268	6.75089	0.00256568	0.047751
RPL7AP14	-3.09554	1.02675	11.6519	0.00257061	0.047751
CBWD2	1.14912	0.381189	1249.92	0.0025735	0.0477656
ZFAND1	0.950061	0.315356	952.986	0.00258967	0.048014
MIER2	-1.44712	0.480374	154.091	0.00259112	0.048014
TMEM59L	-4.54256	1.50824	7.97583	0.00259674	0.0480789
CCDC142	-0.693616	0.230484	223.191	0.00261778	0.0481539
LINC00960	1.87415	0.622502	115.709	0.00260669	0.0481539
EPB41L4A-AS1	0.908546	0.301815	670.303	0.00261008	0.0481539
UBR2	1.10916	0.368536	1309.35	0.00261549	0.0481539
OLFM1	-1.7797	0.5913	67.3383	0.00261415	0.0481539
MED21	0.791482	0.262985	661.36	0.0026158	0.0481539
C15orf48	2.01698	0.670068	295.043	0.00261146	0.0481539
SRSF6	1.56636	0.520306	12502.1	0.00260849	0.0481539
CSRNP3	-5.63211	1.87231	5.63136	0.00262877	0.0483171
GPC2	-1.55172	0.51593	51.3032	0.00263304	0.0483562
PARD6B	1.45004	0.482185	251.367	0.00263648	0.0483802
LINC00456	-5.35916	1.78342	4.70238	0.00265583	0.048696
SLC35A5	0.787641	0.262193	383.737	0.00266413	0.0488087
SORCS3	-5.39034	1.79451	4.83438	0.00266636	0.0488101
TLE6	-5.17304	1.72243	4.14204	0.0026703	0.0488427
AC106873.1	-3.30901	1.10218	6.55161	0.00267993	0.0489401
SAP30BP	0.74573	0.24838	2014.68	0.00267883	0.0489401
KIAA0319L	-0.708613	0.236157	938.349	0.00269445	0.0490764
ULBP2	2.23614	0.745225	34.2222	0.00269425	0.0490764
TMEM121	-1.23308	0.410969	156.793	0.00269606	0.0490764
Z99716.2	3.87888	1.29259	4.17863	0.00269224	0.0490764
ZNF559	0.636099	0.212054	348.427	0.00270241	0.0491526
ZNF134	0.652456	0.217536	494.621	0.00270594	0.0491775
DUSP6	0.798322	0.266211	2612.84	0.00271013	0.049186
LINC01524	-3.10025	1.03384	8.25872	0.00271075	0.049186
UCHL5	0.816531	0.272394	1610.99	0.00272104	0.0492546
SMU1	1.05449	0.351747	2649.42	0.00271869	0.0492546
CADM4	-2.69179	0.897941	6.75743	0.00271996	0.0492546
MIR3153	-4.6647	1.55671	4.08991	0.00273082	0.0492779
LINC02649	1.7235	0.575172	16.8031	0.00273102	0.0492779
ALDH6A1	0.758636	0.253151	330.31	0.00272856	0.0492779
SBNO2	-1.55728	0.519697	411.122	0.00273091	0.0492779
RTL1	-3.55463	1.18677	7.74164	0.00274249	0.0494454
AC099792.1	-5.517	1.84303	3.70294	0.00275859	0.0496962
PDCD4	0.69894	0.233526	1222.45	0.00276267	0.0497302
AP001148.1	-1.58287	0.528987	44.3556	0.00276913	0.0497996
DOT1L	-1.3848	0.462824	1218.29	0.00277091	0.0497996
TENM4	-3.88198	1.29794	6.08385	0.00278184	0.0498379
GALNT6	-0.819375	0.273931	1255.97	0.0027791	0.0498379
WIZ	-1.45754	0.487249	512.558	0.00277741	0.0498379
ADA2	-0.842514	0.281694	210.933	0.0027817	0.0498379
CRYZ	1.13764	0.380506	545.42	0.00279161	0.0499342
HBG1	8.10543	2.71094	28.5598	0.00279075	0.0499342
CNNM3-DT	-1.57217	0.525924	20.1873	0.00279584	0.0499704
ATP8A1	-0.7233	0.242064	346.839	0.00280763	0.0501416
NRBP1	0.975044	0.326555	1318.35	0.00282795	0.0502724
MFSD1	0.746993	0.250225	2122.24	0.00283312	0.0502724
ACSL1	0.630658	0.211258	851.679	0.0028334	0.0502724
CALCA	-5.09695	1.70747	3.98491	0.0028349	0.0502724
EIF1AD	0.668454	0.223802	923.039	0.00281904	0.0502724
SDHD	1.31524	0.44059	3404.12	0.00283409	0.0502724
AC005838.2	1.89657	0.635263	81.2883	0.00283121	0.0502724
RASAL3	-0.937273	0.313879	1203.41	0.0028256	0.0502724
DSCR9	-2.40719	0.806105	19.8627	0.00282471	0.0502724
VMP1	1.01968	0.341692	2630.99	0.00284325	0.0503609
SLC38A10	-0.84268	0.282392	1567.08	0.00284434	0.0503609
ZNF254	0.940377	0.315268	321.645	0.00285637	0.0505345
KCNAB2	-0.756856	0.253805	2678.01	0.00286339	0.0505419
SRGAP3	-1.29329	0.433722	41.0542	0.00286531	0.0505419
UGDH	0.989486	0.331873	483.311	0.00286821	0.0505419
PACS1	-1.18374	0.396992	416.556	0.00286593	0.0505419
WASHC3	1.1201	0.375649	1088.53	0.0028658	0.0505419
CDH5	-4.8532	1.62787	4.68251	0.00287015	0.0505419
ORC1	0.608797	0.204324	497.065	0.00288651	0.050693
NTRK3	-3.19358	1.07195	10.2684	0.00288982	0.050693
AC011921.3	2.07822	0.697434	17.0896	0.00288428	0.050693
CNOT3	-1.6883	0.566517	258.409	0.00288107	0.050693
ZDHHC8	-1.44597	0.485353	347.171	0.00288991	0.050693
PDGFRA	1.7679	0.593708	27.649	0.00290395	0.0508671
Z82195.2	-5.32856	1.7895	4.58281	0.00290432	0.0508671
NXF1	0.682938	0.229397	1978	0.00290992	0.0509259
ERAP2	-1.03364	0.347292	1079.88	0.0029175	0.0509396
H2BC8	0.986656	0.33153	183.358	0.00291969	0.0509396
ZNF282	-1.0334	0.347187	449.708	0.00291558	0.0509396
ZFHX4	-3.64837	1.22572	10.4111	0.00291536	0.0509396
TEX10	0.399341	0.1342	1155.14	0.00292297	0.0509576
YBX1	-0.999636	0.336191	13247.6	0.00294502	0.0511204
NEK11	2.03347	0.68399	29.9656	0.00294951	0.0511204
PABPC1P1	-1.43504	0.482479	84.6594	0.0029366	0.0511204
LMNTD1	-5.58523	1.87858	5.45585	0.00294792	0.0511204
ZNF500	-0.680642	0.228951	304.197	0.00295034	0.0511204
IST1	0.912055	0.306791	2386.89	0.0029501	0.0511204
ZNF524	-1.19906	0.403251	245.526	0.00294452	0.0511204
RAB9A	1.00996	0.339705	447.646	0.00294843	0.0511204
SERPINB1	0.619433	0.208417	4364.07	0.00295779	0.0512104
RGCC	1.51748	0.510623	347.855	0.00296051	0.0512184
HNRNPA1P50	-2.95662	0.995379	23.1225	0.00297468	0.0514244
SERPINE2	-0.823289	0.277226	923.216	0.00298051	0.0514858
AC103706.1	-1.45373	0.489652	41.7043	0.00298873	0.0515886
LINC00892	-3.70786	1.24965	11.6364	0.00300608	0.0518487
TSC1	1.15891	0.390662	881.732	0.00301185	0.0519086
PAFAH1B2	1.21886	0.410945	4995.6	0.0030171	0.0519597
TREML2	-1.08179	0.36488	176.573	0.00302905	0.0520864
RCN2	-0.702872	0.237074	2016.96	0.00302894	0.0520864
AC104389.6	2.97707	1.00441	48.2004	0.00303668	0.0521779
PHF19	-0.897299	0.302931	1385.35	0.00305593	0.052469
NRP2	1.81615	0.61338	101.523	0.00306748	0.052574
PAG1	-1.15476	0.389996	1249.9	0.00306677	0.052574
CPXM1	-0.86308	0.291508	2916.61	0.003069	0.052574
GOLT1B	0.831553	0.280926	1010.69	0.00307592	0.0526161
SCAF1	-1.90829	0.644685	263.112	0.0030761	0.0526161
IDI1	0.94875	0.320604	4226.77	0.00308381	0.0527066
CTNNBL1	0.761763	0.257436	2948.94	0.00308604	0.0527066
KBTBD7	-0.919322	0.310837	185.6	0.00310074	0.0529179
ARID1A	-0.58086	0.196443	2350.66	0.00310757	0.0529945
HAUS7	-1.74513	0.590308	43.4086	0.00311354	0.0530564
EVPL	-1.99302	0.674216	29.5696	0.00311594	0.0530576
SEPTIN7	0.704043	0.238245	4567.32	0.00312552	0.0531808
C5orf64	-4.57171	1.5476	12.7363	0.0031361	0.0533208
TMEM163	-0.727351	0.246272	201.509	0.00314253	0.05339
SHOC2	0.795505	0.26944	943.562	0.00315271	0.0535229
SPDYE6	-1.31302	0.44505	30.1726	0.00317491	0.0538193
PPP1R26	-1.31489	0.445669	213.109	0.00317386	0.0538193
MOV10	0.763335	0.258772	1099.94	0.00317938	0.0538548
ERLEC1	0.750141	0.254369	909.553	0.00318774	0.0539158
SCRIB	-1.36399	0.462503	565.624	0.00318646	0.0539158
MAFK	-1.62751	0.551945	76.5054	0.00319132	0.0539362
AL513548.3	-5.71936	1.94013	5.95316	0.0031992	0.053955
NIPAL2	-0.833137	0.282622	286.356	0.00319957	0.053955
AC026310.2	3.27401	1.11051	12.467	0.00319625	0.053955
GSPT2	-0.825489	0.280086	433.599	0.00320598	0.0540229
ESRP2	-2.03412	0.690378	31.4447	0.00321505	0.0541354
HINT3	0.682557	0.231782	338.111	0.0032314	0.0543704
LINC01202	-5.96697	2.02671	5.03786	0.00323831	0.0543936
THAP12P7	-3.11867	1.05933	14.1948	0.00323997	0.0543936
AC087257.1	1.00332	0.340761	82.0431	0.00323625	0.0543936
KIAA1586	0.617392	0.209746	844.071	0.00324505	0.0544157
AC024940.2	-1.62032	0.550491	20.3025	0.00324608	0.0544157
DHRS3	1.80379	0.612976	129.895	0.00325395	0.054467
ZNF17	1.28703	0.437342	72.3315	0.00325222	0.054467
HAX1	0.953884	0.324391	2946.37	0.00327649	0.0548038
GHRHR	-6.17418	2.10023	5.82573	0.00328469	0.0549005
PIEZO1	-0.785462	0.267216	2292.1	0.00328825	0.0549196
DPYSL5	-3.73579	1.27104	23.5968	0.00329104	0.0549257
TES	0.612162	0.208354	1105.09	0.00330235	0.055074
SSBP3	-0.88288	0.300562	1017.19	0.00330946	0.0551519
CTNNAL1	0.834605	0.2842	590.543	0.0033174	0.0552437
AL035071.1	1.52187	0.518594	1101.18	0.00333968	0.0555739
COPZ1	0.829041	0.282536	2414.25	0.00334314	0.0555907
AGO1	1.13206	0.385839	991.472	0.0033459	0.0555959
C12orf56	-5.2981	1.80603	4.56014	0.00335106	0.0556408
HOXB-AS3	1.27719	0.435423	74.1926	0.00335466	0.0556598
ZNF442	1.83733	0.626494	84.0576	0.00336013	0.0556891
LENG8	-1.63617	0.557923	961.042	0.00336133	0.0556891
STEAP3	-0.913438	0.311806	444.501	0.00339503	0.0560903
MSC	1.72968	0.590314	205.052	0.00338852	0.0560903
CDC26	1.15362	0.393744	672.88	0.00339111	0.0560903
KIAA0930	-0.955464	0.326156	1268.46	0.00339544	0.0560903
ZCCHC18	-1.47725	0.50432	57.8115	0.00339839	0.0560981
ANGPTL4	-1.52712	0.521538	21.7257	0.00341031	0.056254
PRRT3	-1.0035	0.342755	156.944	0.00341438	0.0562802
RASD2	-4.54307	1.55207	8.42629	0.0034213	0.0563532
EGFR	-5.10139	1.74316	4.0065	0.00342772	0.0563772
RBFADN	-1.55204	0.530325	25.7516	0.0034272	0.0563772
SAXO2	-2.26791	0.775171	26.7687	0.00343687	0.0564867
HSPD1P4	-2.04136	0.697917	30.2859	0.00344536	0.0565853
PDGFA	1.32043	0.451596	377.353	0.00345646	0.0566854
JRK	-0.672415	0.22996	632.695	0.0034551	0.0566854
EGFL6	-2.46962	0.844715	16.9856	0.00345999	0.0567024
PPP1R11	0.96872	0.331462	1136.71	0.00347159	0.0567735
JAM3	-1.6935	0.579375	70.5078	0.003467	0.0567735
PPP1R12C	-1.29897	0.444464	1048.52	0.00347184	0.0567735
C1QTNF4	-1.38156	0.472972	89.1246	0.00348895	0.0570024
RRAD	2.94545	1.00842	36.5826	0.00349087	0.0570024
ATP6V1G1	1.09627	0.375379	4351.66	0.00349532	0.0570341
ANKRD11	-0.951384	0.325819	3679.27	0.00350052	0.0570778
PKD1P6	-1.12922	0.386912	164.618	0.00351673	0.057301
FMN1	-2.07879	0.712324	22.2205	0.00351928	0.0573014
PAK4	-1.28197	0.439427	169.311	0.00352992	0.0574334
HBS1L	0.96357	0.33043	1975.64	0.00354422	0.0575525
EMC2	0.995195	0.341239	657.456	0.00354079	0.0575525
PRKD2	-0.862086	0.295634	446.102	0.00354486	0.0575525
SAMD9	0.930922	0.319311	705.491	0.00355225	0.0575901
C10orf71	-6.0569	2.07746	5.38732	0.00355081	0.0575901
COPA	0.466958	0.160192	2177.82	0.00355707	0.0576271
SCGN	-4.97754	1.70771	5.15383	0.00355975	0.0576294
PRKAR2A-AS1	2.65479	0.910987	7.96709	0.00356612	0.0576826
GIT1	-1.00371	0.344442	869.931	0.00356813	0.0576826
AC015922.2	-3.17559	1.08999	12.5055	0.00357487	0.0577504
FAM193B	-1.12648	0.386719	642.923	0.00358083	0.0578056
TPRN	-1.31322	0.45091	213.34	0.003587	0.057834
PRELID3B	1.45782	0.500571	2365.31	0.00358769	0.057834
ACOT7	-0.912481	0.313716	1885.85	0.00363029	0.0584792
AL136988.2	-3.34284	1.14945	9.30524	0.00363498	0.0584956
ZNF385B	-6.12297	2.10582	5.63487	0.00364163	0.0584956
NOX3	-5.96851	2.05251	5.0564	0.00363862	0.0584956
PIP4K2A	1.06545	0.366414	2913.71	0.0036401	0.0584956
LINC02454	4.86202	1.67271	6.01908	0.00365287	0.0586347
SAMD10	-0.877151	0.301806	329.164	0.00365684	0.0586568
RFNG	-0.855364	0.294336	312.29	0.00365991	0.0586645
ZNF275	-0.864525	0.29755	424.488	0.00366696	0.0587361
MXD3	-0.958961	0.330115	492.69	0.00367336	0.0587675
EME2	-1.33607	0.459941	272.108	0.0036741	0.0587675
PHF14	-0.834472	0.287325	1483.7	0.00368098	0.058836
INTS12	1.13035	0.389491	732.068	0.00370629	0.0591157
A2ML1	-2.95815	1.01929	18.1608	0.00370606	0.0591157
TMEM63C	-2.87494	0.990528	7.52054	0.0037028	0.0591157
PRR16	2.11841	0.730014	32.6297	0.0037094	0.0591235
NCKAP5	-6.09395	2.10163	5.52053	0.00373597	0.0594636
IL11	1.47439	0.508467	135.395	0.00373554	0.0594636
DCST1	-3.71586	1.28212	12.6979	0.00375295	0.059525
PRR7-AS1	-1.58901	0.548266	35.6842	0.00375263	0.059525
SLC29A4	-1.3147	0.453548	82.0255	0.00374706	0.059525
LARP4B	0.677687	0.233829	2126.79	0.00375288	0.059525
AP001324.1	-1.5346	0.529439	819.895	0.00374891	0.059525
LRRTM3	-5.49823	1.89815	5.13414	0.00377208	0.0597865
AL391832.3	2.38472	0.823422	19.0307	0.00377826	0.0598427
MGAT4B	-1.00869	0.348329	1114.47	0.00378182	0.0598573
DUSP9	-5.56521	1.92216	5.40993	0.00378815	0.0599157
DNAJC8	0.961898	0.332285	6376.97	0.00379398	0.0599279
OR2A4	-2.12751	0.734945	19.5197	0.00379421	0.0599279
POU5F1P6	-2.49703	0.862893	12.5724	0.00380619	0.0600262
AC069544.1	-2.77603	0.959335	18.3673	0.00380735	0.0600262
RPSAP52	-1.68045	0.580745	37.3924	0.00380837	0.0600262
UBALD1	-1.86984	0.646432	246.92	0.00382125	0.0601873
HMGXB4	-0.462476	0.159913	1526.21	0.00382751	0.0602441
IL6ST	0.826171	0.285737	515.282	0.00383571	0.0602895
IL9	3.62861	1.25498	536.122	0.00383563	0.0602895
SMG1P2	1.34535	0.465416	135.138	0.00384471	0.060389
DOC2GP	-2.45298	0.848723	27.3585	0.00384988	0.0604285
TTYH3	-1.52215	0.52682	575.978	0.00386073	0.060481
SNX16	0.861688	0.298229	94.1765	0.00386044	0.060481
PTMS	-1.61171	0.557824	387.279	0.00386123	0.060481
SIGLEC15	0.924619	0.320057	203.207	0.00386567	0.0605088
COPG2	-0.802738	0.277914	199.545	0.00387161	0.0605196
METTL26	-0.784013	0.271432	2207.87	0.00387169	0.0605196
SRM	-1.15897	0.401295	6877.53	0.0038761	0.0605239
THRB-AS1	-3.37427	1.16839	9.10215	0.00387731	0.0605239
APOL2	0.590089	0.204547	770.897	0.003916	0.0610858
KCNA4	-6.10922	2.11919	5.57346	0.00394138	0.0613972
BMF	0.884668	0.306855	394.087	0.00393882	0.0613972
NAT8B	-2.97398	1.03195	16.0611	0.00395268	0.0615117
AC008622.2	-3.38198	1.17357	4.64478	0.00395415	0.0615117
GLRX3	0.64914	0.225273	2633.12	0.00395704	0.0615145
BNC2	-3.20209	1.11137	15.0319	0.00396155	0.0615425
PCNX3	-0.618391	0.214694	599.244	0.00397254	0.0616709
VHL	-0.866858	0.30101	1331.93	0.00397884	0.0617054
BAK1	1.09032	0.37862	469.79	0.0039802	0.0617054
AL355488.1	-1.29114	0.448443	144.946	0.00398733	0.0617316
AP1B1	-0.920326	0.319638	1599.07	0.0039859	0.0617316
SNAP91	-3.52581	1.22496	9.42145	0.00399806	0.0618554
TRAPPC11	0.701717	0.243843	575.712	0.0040053	0.061883
TMEM35A	-4.4491	1.54602	6.71258	0.00400492	0.061883
GJB2	-1.7848	0.620282	162.938	0.00400972	0.0619092
LINC00460	4.94855	1.72001	24.9943	0.00401419	0.061936
SUMO3	-1.09345	0.380389	3216.87	0.00404599	0.0623841
KIF14	-0.588505	0.204832	601.487	0.00406445	0.0624566
AL512306.1	2.67414	0.9307	6.12496	0.0040627	0.0624566
AC000367.1	-5.0312	1.75113	5.31133	0.00406446	0.0624566
LMNB2	-0.711918	0.247784	1327.06	0.00406419	0.0624566
C2CD2	-0.790209	0.274981	433.451	0.00405708	0.0624566
SNX27	1.01065	0.351819	1015.6	0.00407063	0.0624669
PPP1R9B	-1.75755	0.611797	344.79	0.004069	0.0624669
LINC00888	0.900018	0.313386	259.327	0.00407994	0.0625604
C14orf119	0.949267	0.330555	2199.32	0.00408225	0.0625604
CCND2	0.802897	0.279629	4889.18	0.00408795	0.0626055
AKNAD1	-3.98392	1.38833	8.76478	0.00411025	0.0627353
MED10	0.870296	0.303266	1647.8	0.00410796	0.0627353
HAS2-AS1	3.3554	1.16915	5.97924	0.00410537	0.0627353
AC023282.1	-1.61474	0.562702	31.9172	0.0041096	0.0627353
MKNK2	-1.09092	0.380081	1059.2	0.00410182	0.0627353
EMC3-AS1	-0.925602	0.322708	102.876	0.00412768	0.0629588
ITPK1	-1.10333	0.384707	719.141	0.00413121	0.0629704
ACP1	0.729748	0.254597	3368.72	0.00415318	0.0630089
VCPIP1	0.690789	0.240898	432.913	0.00413662	0.0630089
MKI67	-0.772881	0.269599	3852.02	0.00414666	0.0630089
TRIM68	0.799795	0.279008	198.805	0.00414955	0.0630089
SERPINB8	0.918378	0.320396	640.542	0.00415194	0.0630089
COL20A1	-3.83545	1.33769	9.39434	0.00414097	0.0630089
WAS	-1.80151	0.628468	194.031	0.00415017	0.0630089
SAMD3	-1.4251	0.497235	44.0097	0.00415634	0.0630147
SHROOM1	-2.12561	0.741824	25.5199	0.00416513	0.0631057
CYTIP	0.995973	0.347822	1315.04	0.00419051	0.0631948
PTPRQ	-4.65968	1.62675	7.28654	0.00417785	0.0631948
NPIPB11	-1.11566	0.389533	87.1	0.00418193	0.0631948
LONP1	-0.7339	0.256258	1843.76	0.00418454	0.0631948
TGFB1	-2.43067	0.848614	1656.3	0.0041795	0.0631948
OGFRP1	-1.59618	0.557412	59.618	0.00418921	0.0631948
CLCN4	1.46291	0.510827	70.8851	0.00418587	0.0631948
SNTG2	-4.47974	1.56508	4.91628	0.00420577	0.0632566
ANKRD18B	-1.89814	0.66303	20.4198	0.00419878	0.0632566
CACUL1	1.08901	0.380416	2379.78	0.00420062	0.0632566
MAZ	-1.9516	0.681795	146.363	0.00420389	0.0632566
RAB18	0.864299	0.302005	1336.55	0.00421153	0.0633014
BLOC1S2	1.01826	0.355886	1799.39	0.00422037	0.0633922
LINC00689	-4.59169	1.60502	5.18463	0.00422525	0.0634235
ANKRD20A7P	-2.6595	0.929848	8.38169	0.00423454	0.0635209
GP9	-1.28981	0.451024	109.603	0.00423983	0.06355
GRAMD1A	-1.37116	0.479497	575.766	0.00424209	0.06355
LRRC37A3	-1.22319	0.427809	61.4974	0.00424713	0.0635835
FLG	4.35717	1.52436	4.25214	0.00425837	0.0635841
SAPCD2	-0.89357	0.31255	474.993	0.00425019	0.0635841
ATP6V1D	0.97426	0.340834	848.746	0.00425701	0.0635841
MIR3680-1	-2.04112	0.714005	9.84193	0.00425388	0.0635841
EP400	-0.564321	0.19745	849.534	0.00426254	0.0636043
SRSF3	0.970351	0.33955	18051	0.00426652	0.0636219
NNAT	-1.7617	0.616571	80.6571	0.00427313	0.0636787
RPL23AP7	1.08797	0.380815	200.082	0.00427735	0.0636997
C5orf51	0.977785	0.342312	382.012	0.00428459	0.0637238
ADAMTS7P1	-2.48516	0.87	24.1048	0.0042834	0.0637238
UBA3	1.13436	0.397178	2319.37	0.00428936	0.0637529
CREM	0.705464	0.247033	556.604	0.0042936	0.0637611
CORO2B	-2.09182	0.732533	13.8297	0.00429553	0.0637611
COX7A2L	1.01574	0.35585	3031.92	0.00431188	0.0639301
AC036176.2	-3.7705	1.32101	10.6173	0.00431387	0.0639301
SIGLEC12	-1.4589	0.511152	113.964	0.00431537	0.0639301
AC092445.1	-5.09017	1.78441	5.49795	0.00433662	0.064203
UBXN6	-0.847909	0.297277	820.857	0.00434108	0.0642271
H2AC11	1.18106	0.414175	69.1586	0.00435007	0.0643181
IMMT	-0.774464	0.271691	3475.79	0.00436462	0.0644704
MAJIN	-4.70075	1.64914	6.24308	0.00436606	0.0644704
GJB1	-5.6113	1.96909	5.57239	0.00437611	0.0645768
SLC39A9	1.13166	0.397205	1294.88	0.00438486	0.0646639
SLC35G5	-1.52055	0.533838	15.7152	0.00439478	0.064768
PGP	-0.961868	0.337774	1260.01	0.00440404	0.0648623
IFITM3P2	2.63638	0.925885	11.1384	0.00440756	0.0648721
AC011939.1	1.9077	0.67031	88.9052	0.00442723	0.0650846
AL031714.1	-1.61628	0.567919	98.3416	0.00442774	0.0650846
KIR3DX1	-2.94292	1.03418	10.0348	0.00443189	0.0651035
DAXX	0.919474	0.323148	1935.74	0.0044361	0.0651231
AC141557.1	-1.64538	0.578391	49.8173	0.0044446	0.0652057
VAPA	0.560463	0.197041	5151.89	0.00444948	0.0652351
LINC01128	0.827754	0.291158	200.804	0.00446948	0.0653172
AC007405.1	-2.97109	1.0449	5.2395	0.00446335	0.0653172
FN3K	-1.93032	0.678975	104.133	0.00446924	0.0653172
MRPL39	0.966695	0.339968	1296.09	0.00446223	0.0653172
TMEM184B	-0.944275	0.332097	612.359	0.00446391	0.0653172
MFHAS1	-0.75506	0.265611	478.943	0.00447288	0.0653247
SLC35G1	-0.917432	0.322752	195.285	0.00447578	0.065325
MCEE	0.966399	0.340031	272.785	0.00448191	0.0653725
AC131206.1	-1.74846	0.615413	21.9898	0.00449566	0.0654888
LINC01902	-4.32167	1.52111	5.71362	0.00449535	0.0654888
AC018716.2	-4.45122	1.56746	5.08308	0.00451474	0.0656824
CHST11	-0.502022	0.176783	2001.72	0.00451456	0.0656824
CSMD3	-3.67001	1.29249	7.59206	0.00451854	0.0656954
DLD	0.745179	0.262474	3380.73	0.00452465	0.0657276
KDM6B	-0.884513	0.311566	461.983	0.00452654	0.0657276
AC138969.2	-2.73076	0.962019	27.1864	0.00453161	0.0657591
OSBPL6	-1.38369	0.487539	248.324	0.00453816	0.065812
PDLIM3	-3.72763	1.31384	10.5619	0.00455117	0.0659585
C1QB	-4.46505	1.57409	7.77177	0.0045597	0.0660399
CUX1	-0.609262	0.214821	2583.03	0.00456636	0.0660521
TNFRSF13C	-1.29353	0.456071	78.3869	0.00456469	0.0660521
VTRNA1-2	5.15819	1.81901	3.69653	0.00457225	0.0660951
SNRNP27	0.870729	0.307099	1209.29	0.00457781	0.0661333
SNX2	0.886927	0.312839	2119.59	0.00458127	0.0661412
TRABD	-1.2686	0.447563	2106.38	0.0045902	0.0662279
RPS10P7	-1.31211	0.463014	132.927	0.00459909	0.0663141
VDAC3	0.880198	0.310653	5442.53	0.00460581	0.0663688
PAPPA2	-3.94729	1.39339	9.46855	0.00461318	0.0664327
IQCH	1.56683	0.553151	39.985	0.00461788	0.0664582
HSPA6	1.27209	0.449207	144.447	0.00462787	0.0665597
DLK1	-2.0699	0.731095	22.302	0.00463685	0.0666467
SNAPC3	0.664853	0.234891	275.867	0.00464792	0.0667635
CD3EAP	0.610926	0.215882	223.436	0.00465615	0.0668393
AFAP1L1	-1.94845	0.688674	18.7277	0.00466535	0.066929
AC002094.4	-1.7021	0.60175	11.511	0.00467531	0.066945
SIRT6	-0.984361	0.347954	234.996	0.00466944	0.066945
FUNDC1	0.942809	0.333298	837.324	0.0046734	0.066945
EGR4	3.11731	1.10217	116.839	0.00467905	0.0669561
AC079174.2	-4.15193	1.46821	9.38489	0.00468569	0.0670089
MDM2	1.10963	0.392421	2032.16	0.00468896	0.0670135
FOXM1	-1.48225	0.524313	765.479	0.00469828	0.0671043
B4GALT7	-0.633935	0.224299	467.536	0.00470893	0.067135
CD19	-1.48505	0.525445	248.323	0.00470931	0.067135
DGKE	-0.464068	0.164186	520.249	0.00470629	0.067135
AL109917.1	-1.93955	0.68638	17.8146	0.00471672	0.0671985
FAM136A	0.94587	0.33478	4230.94	0.00472297	0.0672452
DHX16	0.677605	0.239856	673.322	0.00472733	0.0672651
RCAN3	0.91812	0.32513	212.944	0.00474493	0.0674322
RAMACL	1.45396	0.514885	23.9408	0.00474502	0.0674322
MAP2K7	-1.05938	0.375204	214.964	0.00475052	0.0674681
MAP7D1	-0.898355	0.318226	1848.4	0.00475746	0.0674821
FOXRED2	-0.716947	0.253964	833.46	0.00475722	0.0674821
STRIP2	0.856491	0.303443	899.793	0.00476393	0.0674895
INAFM1	-0.906607	0.321198	184.163	0.00476385	0.0674895
BCL2A1	1.61211	0.571291	425.55	0.00477445	0.0675715
LINC01896	4.78328	1.69513	4.05762	0.00477568	0.0675715
ACOT11	-0.945373	0.335186	156.981	0.0047957	0.0678125
METTL6	0.893715	0.316994	477.128	0.00481222	0.0678972
ABHD18	-0.656347	0.23277	692.171	0.00480654	0.0678972
PLPPR1	-3.33516	1.18306	8.08678	0.00481581	0.0678972
PI4K2A	0.815487	0.289307	341.149	0.00482094	0.0678972
C11orf58	0.855167	0.303396	7022.38	0.00482264	0.0678972
MYH7	-2.48238	0.880595	18.5932	0.00481767	0.0678972
AC120114.3	-0.896471	0.318041	135.26	0.00482149	0.0678972
PFKFB2	1.28405	0.455642	400.591	0.00483078	0.0679129
ERBB4	-4.27041	1.51565	7.45638	0.00483928	0.0679129
TOR4A	-1.11146	0.39438	377.849	0.00482883	0.0679129
RABEP2	-1.1187	0.397027	392.85	0.00483712	0.0679129
DYNLT3	0.753219	0.267347	526.36	0.00484172	0.0679129
TENM1	-2.54412	0.90296	11.7459	0.00483945	0.0679129
NELL2	-3.35461	1.19087	12.0027	0.00484842	0.0679648
LINC02604	-1.16901	0.415096	229.302	0.00485879	0.068068
ACVR2A	1.29052	0.45835	163.556	0.00486909	0.0681703
AL928654.2	-3.39247	1.20504	9.43286	0.00487423	0.0682001
TMEM185B	-0.602721	0.214123	839.428	0.00488028	0.0682116
STC2	-1.71057	0.607709	36.3416	0.00488107	0.0682116
AC073365.1	-5.42548	1.92799	6.88059	0.00489201	0.0683224
NAA15	0.718537	0.255465	2463.7	0.00491328	0.0684213
Z86062.1	1.82949	0.650503	16.9407	0.00491703	0.0684213
AL009178.1	-5.84191	2.07685	4.63217	0.00491006	0.0684213
GABPB1	0.565931	0.201226	1155.75	0.00491718	0.0684213
MAP2K5	-0.856226	0.304441	407.692	0.00491653	0.0684213
CLN6	-0.917837	0.326308	629.709	0.00491128	0.0684213
AC127070.2	2.5139	0.894009	10.825	0.00492443	0.0684801
RIPOR1	-0.839368	0.298539	567.712	0.00492985	0.0685134
FBXL14	-2.06148	0.733482	126.94	0.00494582	0.068614
LINC00642	-2.33887	0.832097	31.2388	0.00494163	0.068614
SNX11	1.07278	0.381703	581.329	0.00494616	0.068614
AGPAT1	-1.393	0.495685	571.993	0.00495041	0.0686309
C14orf28	1.69635	0.603681	90.8847	0.00495409	0.06864
ZDHHC6	0.8573	0.305218	1572.38	0.00497254	0.0687707
DNM1P46	-2.4993	0.889744	18.3351	0.00496944	0.0687707
MTATP6P19	-4.98709	1.77552	3.65042	0.00497262	0.0687707
AC097358.2	-5.84055	2.07959	4.62019	0.00497709	0.0687907
CALB2	-1.99838	0.711604	10.773	0.00498065	0.0687979
AL136985.3	-5.35181	1.90762	4.66573	0.00502403	0.0690178
PLXNA2	-1.30083	0.463706	91.154	0.005027	0.0690178
SAMMSON	-5.37572	1.91598	4.7357	0.00502032	0.0690178
PLXNA1	-1.3154	0.468878	470.643	0.00502515	0.0690178
RPS15AP17	-2.53213	0.902297	65.138	0.0050112	0.0690178
LINC01366	1.52183	0.542351	19.268	0.0050164	0.0690178
MIR3939	-1.35807	0.484052	19.612	0.00502185	0.0690178
RPL7	1.19941	0.427359	46974.9	0.00500713	0.0690178
AC005224.3	-2.73667	0.975203	35.8945	0.005012	0.0690178
NEXMIF	-2.81239	1.00192	9.77203	0.00500037	0.0690178
RYR1	-2.421	0.863199	18.2608	0.00503655	0.069107
EXD3	-0.543535	0.193822	292.894	0.00504261	0.0691484
RAB10	0.549321	0.195933	2355.31	0.00505343	0.0691713
EIF4A2	1.04683	0.37336	4438.18	0.0050502	0.0691713
VSIG10L	-1.31892	0.47043	70.8589	0.00505268	0.0691713
EDIL3-DT	-4.89402	1.74577	10.2771	0.00505723	0.0691816
AC093297.2	1.26154	0.450131	74.6206	0.00506919	0.0693034
DNAH11	-1.56136	0.557187	26.995	0.0050752	0.0693131
RPSAP47	2.19911	0.78479	30.3312	0.00507601	0.0693131
PSMB4	0.66237	0.236417	7316.48	0.00508344	0.0693728
C3orf35	-1.18	0.421355	70.0813	0.00510266	0.0695931
IFNA20P	-5.46749	1.95252	5.05511	0.00510674	0.069607
FAAP20	-0.755916	0.270193	774.452	0.00514702	0.0700924
POGLUT3	-0.746499	0.266836	692.079	0.00514853	0.0700924
USP4	0.65165	0.233017	1962.68	0.00516475	0.0702357
NKAIN3	-3.22892	1.15461	16.1252	0.00516526	0.0702357
AC096887.1	-2.14851	0.768436	14.9008	0.00517462	0.0703209
ATXN7L3B	0.596367	0.213314	1707.02	0.00517835	0.0703294
MMS19	0.649595	0.232579	950.055	0.00522206	0.0708806
AL157392.3	1.19079	0.426396	87.2328	0.00522733	0.0709097
SV2A	-0.784626	0.280979	372.669	0.00523076	0.0709138
NLGN2	-1.43042	0.512295	96.6914	0.00523532	0.0709332
PDE1A	-3.72659	1.33487	12.7466	0.00524286	0.0709764
AC025034.1	1.25734	0.450399	44.2472	0.00524476	0.0709764
ABCA8	-3.33693	1.19555	6.6829	0.00525244	0.0710379
TSN	0.761498	0.272847	2994.89	0.00525565	0.071039
MYC	-1.06614	0.382207	5227.97	0.00528016	0.0713278
ADGRF5	-6.00674	2.1537	5.19968	0.00528662	0.0713301
ALOX5	-0.709633	0.254429	780.074	0.00528511	0.0713301
CDC7	0.743961	0.266801	691.686	0.00529609	0.0714154
FCRL1	-3.66325	1.3139	6.35197	0.0053023	0.0714565
AC006115.2	-2.11273	0.757853	22.8562	0.005307	0.0714775
LINC02436	-5.14095	1.84449	4.04622	0.00531672	0.0714779
AC067930.5	-1.76572	0.633551	17.2753	0.0053195	0.0714779
DIPK1B	-1.23783	0.444144	716.099	0.00531964	0.0714779
GRIN2C	-1.58825	0.569768	27.0599	0.00531106	0.0714779
DOK5	3.68565	1.32265	5.27534	0.00532687	0.0714904
LINC01204	3.66388	1.31475	4.65802	0.00532396	0.0714904
GRAP2	-1.18767	0.426257	59.8976	0.00533169	0.0715128
TARDBP	1.05891	0.380144	2500.36	0.00534385	0.0716335
AC090651.1	3.48262	1.25074	4.21532	0.00536179	0.0717762
ZNF720	0.8046	0.288959	329.724	0.00536138	0.0717762
ST13	0.463141	0.166339	3434.81	0.00536399	0.0717762
ENKD1	-0.868364	0.311906	254.174	0.00536838	0.0717926
POLR3C	0.732846	0.263261	1428.81	0.00537384	0.0718232
TATDN3	1.0681	0.38378	529.894	0.00538405	0.0718656
NXPE3	0.839034	0.301489	376.574	0.00538651	0.0718656
ZSCAN21	1.23116	0.442389	95.032	0.00538625	0.0718656
SLC9A1	-1.15073	0.413546	287.234	0.00539275	0.0719065
PTPN13	-1.43337	0.515235	101.067	0.00540308	0.0719732
RNF5	0.924684	0.332415	1966.42	0.00540728	0.0719732
AC104024.4	4.94593	1.77801	4.52536	0.0054072	0.0719732
MIR3681HG	2.29035	0.823581	131.727	0.00541966	0.0720957
COL4A4	-1.81643	0.653302	21.9481	0.00542943	0.0721411
PDCD7	-0.747413	0.268813	922.514	0.00542893	0.0721411
LAMA4	-2.52404	0.908008	11.8208	0.00544005	0.0722399
TLX1NB	-5.93634	2.13608	4.9325	0.0054513	0.0722485
C11orf54	1.10395	0.397173	260.277	0.00544402	0.0722485
HNRNPCP4	2.9049	1.04523	7.93229	0.00544923	0.0722485
TSHZ2	-3.83219	1.37901	6.02383	0.00545344	0.0722485
HRAS	-0.754081	0.27139	787.684	0.0054596	0.0722879
QTRT2	0.565344	0.203498	577.436	0.00546717	0.0723038
PTK6	-2.58335	0.929824	21.416	0.00546399	0.0723038
DTWD1	0.700041	0.252012	709.434	0.00547261	0.0723335
TUFT1	1.69337	0.609838	67.4697	0.00549034	0.0725256
RP1	-3.87249	1.39526	12.3959	0.00551241	0.0727324
AC067863.2	-4.59209	1.65451	3.9639	0.00551166	0.0727324
DNAJB4	0.883798	0.318652	122.594	0.00554485	0.0728813
GAS5	1.24386	0.448779	7506.53	0.00557727	0.0728813
EEF1B2	0.934627	0.337207	14977.1	0.00557698	0.0728813
SEC22C	0.655849	0.236594	968.991	0.00557063	0.0728813
ZNF852	1.55441	0.560838	71.1045	0.00557832	0.0728813
MAD2L1BP	1.02415	0.36934	931.708	0.00555579	0.0728813
UBE2H	0.46882	0.169046	527.727	0.00554863	0.0728813
PALD1	-0.786284	0.283676	375.806	0.00557533	0.0728813
PARVA	-4.90435	1.76819	4.84045	0.00554294	0.0728813
RNF214	-0.70279	0.253512	195.801	0.00556764	0.0728813
AC068446.2	-4.25057	1.53286	11.0345	0.00555466	0.0728813
CIAO2A	0.991571	0.357628	3884.76	0.00556056	0.0728813
TRAF7	-1.71548	0.618645	540.993	0.00555485	0.0728813
KANSL1-AS1	1.48993	0.537104	140.707	0.005537	0.0728813
ZNF253	1.19697	0.431855	149.997	0.00557669	0.0728813
ELFN2	-2.59962	0.93735	13.733	0.00554795	0.0728813
AL592164.2	-5.94676	2.14396	4.97938	0.00554182	0.0728813
AC015883.1	-1.03517	0.373524	216.474	0.005582	0.0728874
HINFP	0.865581	0.312408	439.317	0.00559392	0.073001
CDH4	-2.15412	0.777913	16.5833	0.00562121	0.0733149
AC022762.2	2.89296	1.04499	12.7811	0.00563312	0.0733859
PTOV1-AS2	-1.49618	0.540439	29.0631	0.00563238	0.0733859
GALNT16	-3.67762	1.32853	4.53058	0.0056369	0.0733929
AC079203.1	-1.57857	0.570339	25.4214	0.00564396	0.0734427
FBLN1	-2.2557	0.815213	47.1851	0.00565745	0.0735761
COMMD2	0.684734	0.247518	1574.96	0.00566785	0.0735775
INSC	-3.05482	1.10432	9.38644	0.00567054	0.0735775
LRP5L	-0.829713	0.299915	249.8	0.00566622	0.0735775
VDAC1P2	-2.3887	0.863377	11.0879	0.00566284	0.0735775
PPP4R3B	0.691442	0.249997	1826.85	0.00567836	0.0736369
ORC5	0.965184	0.349125	676.728	0.00569956	0.0737853
PTCH1	-2.9084	1.05198	12.5401	0.00569779	0.0737853
PEX11A	1.35249	0.489208	100.636	0.00569823	0.0737853
LINC00470	-3.57034	1.29208	12.3269	0.00572293	0.0740033
ZNF823	1.03902	0.375992	126.631	0.0057202	0.0740033
DGKD	-0.71026	0.257063	763.021	0.00572767	0.0740224
Z98885.2	3.9813	1.4412	4.55005	0.00573619	0.0740902
ZNF496	-1.1253	0.407504	1473.17	0.00575462	0.0742861
SCAP	-0.770037	0.278886	1456.49	0.00576031	0.0743172
SPESP1	2.12026	0.768208	40.9762	0.00577993	0.0745279
ARHGEF16	-2.42607	0.879155	19.4555	0.00578817	0.0745493
SLC35E1	-0.778332	0.282036	890.002	0.00578565	0.0745493
NEXN	-1.23117	0.446236	164.549	0.00579762	0.0746288
PIGA	1.14153	0.413811	194.318	0.00580537	0.0746861
AC000065.1	-0.788192	0.285745	180.125	0.00580899	0.0746903
TTC3	-0.620994	0.225146	4440.08	0.00581242	0.0746921
UBXN2B	0.775844	0.281569	821.806	0.0058614	0.0752789
DCP2	0.948639	0.344489	1574.68	0.00589152	0.0756228
NECAP2	0.865387	0.314432	1327.59	0.00591924	0.0759081
YWHAZ	0.731519	0.265798	11561.3	0.00592044	0.0759081
MS4A2	-0.915918	0.332828	372.321	0.00592455	0.075918
FOLR2	-4.89801	1.78028	6.82479	0.00593685	0.0760326
HSPA1B	1.29355	0.470288	178.568	0.0059495	0.0761516
MTHFR	-0.687349	0.249947	752.93	0.00595987	0.0762027
CBX5	0.941355	0.342339	4753.08	0.00596357	0.0762027
P4HB	-1.34911	0.490623	5881.8	0.00596346	0.0762027
KCNK17	-1.19648	0.435264	244.489	0.00598041	0.0762967
ARPIN	-1.24013	0.451151	41.9914	0.00598102	0.0762967
AC090825.1	-0.803682	0.292336	170.39	0.00597461	0.0762967
FRG2FP	-3.10344	1.12922	27.4335	0.0059904	0.0763734
HMGN4	0.767203	0.279182	1699.75	0.00599519	0.0763915
IFIH1	1.10131	0.400874	541.541	0.00600951	0.0764243
POLR2J3	-0.872705	0.317674	528.482	0.00601124	0.0764243
ARHGAP22	-1.02169	0.371897	563.201	0.00600981	0.0764243
MEIS3P1	-3.57332	1.30069	15.3603	0.00600956	0.0764243
MEGF6	-1.09231	0.39776	358.136	0.00603003	0.0765784
GSKIP	0.796404	0.290009	409.1	0.00603011	0.0765784
WNT10B	1.46188	0.532435	26.5534	0.00603911	0.0766497
THAP1	0.634139	0.231031	285.915	0.00605435	0.0768002
INPP5B	0.917291	0.334337	482.139	0.00607666	0.0770379
ARG2	1.09442	0.398921	104.647	0.00607988	0.0770379
TGM2	-1.66206	0.605889	31.1402	0.00608473	0.0770562
GRHL3	-4.36598	1.59195	9.09018	0.0060966	0.0771344
SNAPIN	1.03628	0.377863	1378.52	0.0060977	0.0771344
LINC00355	3.23766	1.18073	5.49976	0.00610511	0.0771851
AL158064.1	-4.73919	1.72855	4.36957	0.00611181	0.0772267
AC130324.2	-1.61033	0.587646	21.5534	0.00613817	0.0775166
PHLDB2	0.758494	0.276874	136.452	0.00615347	0.0776444
F10	-4.29634	1.56835	6.80882	0.00615513	0.0776444
POM121C	-0.835616	0.305161	871.556	0.00617626	0.0778258
ZNF34	1.04049	0.37998	143.509	0.00617638	0.0778258
FREM2	-4.61942	1.68712	4.04662	0.00618056	0.0778352
ZP4	4.27149	1.56038	5.79148	0.00619133	0.0778836
TRMT12	0.634025	0.231625	221.242	0.0061947	0.0778836
MUC2	-5.1048	1.86488	3.96026	0.00619393	0.0778836
DR1	0.560169	0.204723	1842.43	0.00621469	0.0780504
SLC16A7	-0.971077	0.354917	246.222	0.00621777	0.0780504
SLC25A17	0.970242	0.354615	868.408	0.00621829	0.0780504
AC006148.1	-4.08059	1.49155	9.24049	0.00622284	0.0780643
APTX	0.810842	0.296447	1183.18	0.00623427	0.0781538
ABHD4	0.785462	0.287182	135.432	0.00623687	0.0781538
OPCML	-4.71368	1.72386	4.29923	0.00624974	0.0782719
TNFAIP8L1	-1.1079	0.405238	404.902	0.00625806	0.0783329
AOC4P	-5.75097	2.10402	4.34909	0.00626991	0.0784379
RAB28	1.18174	0.432539	430.839	0.00629324	0.0786863
AL627309.6	-1.57769	0.577738	62.8585	0.00631812	0.0788748
AC093323.1	-0.721194	0.264078	638.923	0.00631442	0.0788748
RANBP6	0.618855	0.226637	535.79	0.0063218	0.0788748
TSG101	0.842495	0.30854	1780.93	0.00632223	0.0788748
SKP1	0.920816	0.337371	8063.76	0.00634519	0.0791177
MIR548O	-2.20277	0.807242	9.65015	0.00635727	0.0792086
AC012254.4	2.98353	1.09341	4.85161	0.00635946	0.0792086
CYP2C9	-4.77362	1.74967	4.46818	0.0063662	0.0792491
SLC25A44	0.539859	0.197911	557.037	0.00637597	0.0792764
SOS1	-0.691638	0.253565	2039.7	0.00637861	0.0792764
KIRREL2	3.33109	1.22124	3.72462	0.00637888	0.0792764
ZNF324	-0.87225	0.319863	449.012	0.00639224	0.079399
ZDHHC24	-0.568082	0.208417	679.475	0.0064165	0.0795923
SRP54	0.638933	0.23445	1293.54	0.00642536	0.0795923
ZC3H18	-0.833195	0.305716	715.379	0.00642264	0.0795923
PIP5K1C	-0.995543	0.365261	373.009	0.00641907	0.0795923
LRFN3	-2.48885	0.913208	28.3277	0.00642259	0.0795923
GNA11	-1.03744	0.381064	154.926	0.00647914	0.0802148
STAMBP	0.808909	0.297279	929.326	0.00650768	0.0805241
PRR27	-4.31481	1.5864	4.67595	0.00653056	0.0807632
TMEM14EP	-3.13885	1.15429	19.3836	0.00654221	0.0808097
SLC25A1	-0.727366	0.267498	2049.84	0.00654502	0.0808097
AC000085.1	-1.69016	0.621517	21.4315	0.00653972	0.0808097
STYXL1	1.14498	0.421151	861.262	0.00655379	0.0808301
TRAC	2.21836	0.815911	102.317	0.00655056	0.0808301
GRINA	-1.60086	0.589131	816.231	0.00658139	0.0810895
PRRG3	-2.67782	0.985476	5.51373	0.00658198	0.0810895
AL121992.1	-1.74008	0.640507	21.119	0.00659327	0.0811845
ZIC1	-4.50184	1.65721	6.14309	0.0065974	0.0811914
AL512646.1	-1.74852	0.643791	607.668	0.00660821	0.0812803
AC040970.1	-1.37088	0.504849	62.5185	0.006619	0.0812941
PLXNC1	-0.705065	0.259627	674.671	0.00661382	0.0812941
POLRMT	-0.797454	0.293681	1139.61	0.00662009	0.0812941
CELF2	-0.55989	0.206277	6514.12	0.00664237	0.0815235
GDI2	0.53429	0.196894	5979.04	0.00665571	0.0816432
CCNY	-0.729619	0.268909	1448.93	0.00666265	0.0816492
ZNF18	1.39001	0.512313	263.241	0.00666341	0.0816492
WWC1	-1.38941	0.51216	68.0036	0.00667067	0.0816941
CA3	-1.24812	0.460191	28.8475	0.00668403	0.0817694
PRKCB	-0.866058	0.319303	2130.82	0.00668101	0.0817694
WDTC1	-1.67775	0.618847	315.899	0.00670626	0.081899
MAP2K2	-1.05144	0.387849	1748.87	0.00670906	0.081899
PKN1	-1.71727	0.633448	1327.76	0.00670839	0.081899
ZNF577	1.0004	0.369015	251.4	0.00670822	0.081899
THRA	-0.909975	0.335784	149.078	0.0067282	0.0820884
H2BC3	1.73462	0.640232	26.5127	0.00674124	0.0822033
HSPA2	-1.571	0.580151	52.2347	0.00677091	0.0825207
KCND3	2.54367	0.939486	8.108	0.00677892	0.0825739
FAIM2	-4.96732	1.83481	5.04895	0.00678406	0.0825921
BRI3BP	-0.630508	0.232927	1974.08	0.00679174	0.0826413
CADPS	-3.5559	1.31459	6.34536	0.0068315	0.0828691
GRIA2	-3.58161	1.32389	12.648	0.00682295	0.0828691
C5orf15	0.840047	0.310568	840.748	0.00683309	0.0828691
ACTA2	1.42703	0.527673	34.1008	0.00684313	0.0828691
CTSC	-0.685006	0.25329	4254.03	0.00684198	0.0828691
AC069503.1	-3.50874	1.2972	6.52066	0.00683332	0.0828691
RN7SL587P	-1.09905	0.406296	84.4961	0.00682933	0.0828691
SHISA9	2.55071	0.942966	33.4612	0.00683072	0.0828691
FASN	-1.38615	0.512559	2441.31	0.00684334	0.0828691
AC013477.2	-4.40139	1.62839	4.8428	0.0068737	0.0831923
POLR2B	0.799715	0.295926	1669.99	0.00688383	0.0832705
PPM1G	-0.421771	0.156125	4593.04	0.00690269	0.0833832
AC097263.1	-1.17483	0.434892	45.8314	0.00690418	0.0833832
RPS2P55	-0.976062	0.361301	96.8141	0.00690231	0.0833832
AC068896.1	-2.44696	0.905981	11.2485	0.00691539	0.0834741
THAP5	0.902702	0.334394	880.366	0.0069441	0.0836871
INTS10	-0.886067	0.328223	2157.03	0.0069425	0.0836871
UBE2V2	1.05916	0.392346	4100.98	0.00694338	0.0836871
LINC00680	1.34686	0.498997	185.169	0.00695207	0.0837205
MT-ATP8	-2.44876	0.907275	39291.2	0.00695426	0.0837205
GPBP1	0.865413	0.320763	2342.94	0.00697614	0.0838211
BBS10	1.05103	0.38952	83.737	0.00697017	0.0838211
ABCA7	-0.686241	0.254342	321.406	0.00697359	0.0838211
HNRNPL	-1.09368	0.405384	2627.35	0.00697844	0.0838211
CA5B	0.987317	0.365979	108.041	0.00698109	0.0838211
GIMAP2	0.946317	0.350842	351.472	0.00699103	0.0838892
EPN1	-1.37126	0.508448	356.134	0.00699785	0.0838892
IL13RA2	2.40885	0.893138	17.9927	0.00699541	0.0838892
ZNF330	0.569395	0.211156	1026.67	0.00700592	0.0839415
CCNH	0.897237	0.332761	1205.28	0.00701054	0.0839525
IQSEC1	-1.0199	0.378333	554.087	0.00702226	0.0840405
DPH3	0.732055	0.27158	1105.77	0.00702757	0.0840405
CCL4	1.86474	0.691805	474.245	0.007029	0.0840405
SLC16A1-AS1	-0.520367	0.19308	409.433	0.00703706	0.0840497
MTERF1	0.969397	0.359691	366.571	0.00703718	0.0840497
LTC4S	-1.84029	0.682959	218.056	0.00704782	0.0841324
HACL1	0.648729	0.240887	667.568	0.00707951	0.0844663
OBSL1	-0.936601	0.347929	601.048	0.00710401	0.0847084
SMAD7	-0.801699	0.297833	166.545	0.00710727	0.0847084
DAP3	0.621397	0.230898	3084.53	0.00711921	0.0847616
RNF168	0.945237	0.351209	2164.54	0.00711569	0.0847616
KLHL18	0.562849	0.209174	689.024	0.00712763	0.0847656
PHIP	-0.620961	0.230783	4454.25	0.00713076	0.0847656
SLC35E3	-0.606908	0.225547	689.945	0.00712766	0.0847656
PPM1F	-0.623084	0.231626	1244.67	0.00714424	0.0848814
HELQ	0.89588	0.333154	346.062	0.00716483	0.0850814
TRPC3	-2.95124	1.09773	3.88774	0.0071775	0.0851427
UBE2Q2P2	-0.961089	0.357481	90.1375	0.00717728	0.0851427
ZSWIM4	-1.46486	0.544938	50.1971	0.00718539	0.0851918
LBX2-AS1	1.95544	0.72787	14.2694	0.00722012	0.0852949
NEU4	1.99215	0.741669	12.1398	0.00723055	0.0852949
LINC02068	2.85112	1.06123	7.47861	0.0072176	0.0852949
FAM120A	-0.718621	0.267414	3015.25	0.00720325	0.0852949
GBGT1	-0.633347	0.235726	490.957	0.00721409	0.0852949
SFR1	1.18726	0.441922	400.95	0.00721857	0.0852949
KCNG2	-2.03987	0.759186	35.515	0.00721156	0.0852949
GSK3A	-1.28074	0.476823	434.498	0.0072317	0.0852949
FER1L4	-1.86188	0.693125	20.6563	0.00722673	0.0852949
CBY1	1.06869	0.397816	301.42	0.00722286	0.0852949
DCUN1D4	1.07697	0.401019	785.926	0.00724048	0.0853542
YAE1	0.94785	0.352999	374.784	0.00725004	0.0854044
ARPP19	0.491645	0.183106	2421.57	0.00725228	0.0854044
ZCCHC17	0.838165	0.312343	1354.25	0.00728612	0.0857167
IL17RA	-0.595291	0.221837	1219.69	0.00728636	0.0857167
FA2H	-4.04864	1.50885	6.10986	0.0072909	0.0857257
GDF15	1.90535	0.710143	34.382	0.0072954	0.0857342
AC233701.1	-5.78339	2.15602	4.4176	0.0073088	0.0858472
ARHGEF28	-2.7311	1.01838	26.6689	0.0073224	0.0859624
PDE4DIP	0.832489	0.310475	293.295	0.00733271	0.0860389
AC091390.3	-1.16874	0.435995	35.6748	0.00734819	0.0860869
CAPZA2	0.880128	0.328305	3914.35	0.00734418	0.0860869
SUSD3	-1.07063	0.399374	137.291	0.00734541	0.0860869
UNC5D	-3.99446	1.49035	9.05798	0.00735764	0.0861531
EFEMP2	-1.025	0.382469	59.6582	0.00736323	0.0861741
SEC22B	0.842129	0.314365	1658.19	0.00738806	0.086208
HBD	1.80256	0.672901	9733.02	0.00738893	0.086208
AC087894.3	-4.82827	1.80186	4.64239	0.00737104	0.086208
GOSR2	0.698706	0.260798	1010.75	0.00738192	0.086208
PMAIP1	0.90788	0.338871	1002.55	0.00738133	0.086208
ARHGAP35	-0.832158	0.310622	451.597	0.00738408	0.086208
HSPB6	-3.53787	1.32083	11.8469	0.00739479	0.0862319
GPX1	1.09293	0.408143	9234.99	0.00741043	0.0863699
AL645608.2	-5.15661	1.92652	5.69037	0.0074363	0.0864052
GTF2B	0.789695	0.295054	807.651	0.00744091	0.0864052
SH3RF3-AS1	-4.46559	1.66838	6.26124	0.0074374	0.0864052
IK	0.582797	0.217721	2623.62	0.00743275	0.0864052
SMO	-1.35885	0.507793	178.029	0.00745063	0.0864052
NEBL	-2.45508	0.917448	11.4046	0.007451	0.0864052
NEAT1	0.86268	0.322381	5545.82	0.00745155	0.0864052
ANGPTL6	-1.00752	0.376493	41.1587	0.00744934	0.0864052
ZNF324B	-1.56963	0.586371	42.8972	0.00743179	0.0864052
AC254562.1	-1.24388	0.464781	22.245	0.00744453	0.0864052
OBSCN	-1.06194	0.396972	189.395	0.00747099	0.0865107
ATG12	0.626351	0.234162	1492.65	0.0074759	0.0865107
DGKZ	-1.32903	0.496839	857.691	0.00747352	0.0865107
PPP1R2P10	5.12569	1.91603	5.12521	0.00746949	0.0865107
RMND5A	1.5834	0.592039	2630.16	0.00748454	0.0865223
ZSCAN22	1.22353	0.457471	122.345	0.00748313	0.0865223
SYT9	3.07158	1.14902	5.99084	0.00751268	0.0868034
H2AC13	-1.73422	0.648834	38.8361	0.00752155	0.0868617
PKP4	-0.687744	0.257584	1046.1	0.00758548	0.0875554
THSD7B	-4.76438	1.78474	4.41429	0.00759603	0.0876325
GNPDA1	0.755245	0.283139	170.633	0.00764401	0.0879177
TSC22D4	-1.37777	0.516485	439.079	0.0076395	0.0879177
MORN4	1.09147	0.409168	137.746	0.00764086	0.0879177
MARS1	0.55587	0.208388	3361.13	0.00764233	0.0879177
CNEP1R1	0.899194	0.337105	269.675	0.007644	0.0879177
RAP2C	1.32494	0.496573	1245.94	0.00762672	0.0879177
LSM3P2	-2.96332	1.11131	6.48736	0.0076642	0.0881052
SINHCAF	0.702309	0.263411	1700.11	0.00767125	0.0881417
RAB2A	0.717401	0.269095	1586.37	0.00767637	0.0881558
CA12	-2.00388	0.751727	22.9798	0.00768283	0.0881853
ZNF512B	-1.10304	0.413824	229.908	0.00768806	0.0882008
NAAA	-0.607885	0.228136	838.316	0.00770856	0.0883466
UBAP1	0.827354	0.310498	482.734	0.00770804	0.0883466
ZNF806	-5.62948	2.11338	3.99087	0.00772804	0.0884869
AC007728.2	2.51587	0.944503	12.0332	0.00772861	0.0884869
AL020997.3	3.50321	1.31532	4.15298	0.00773566	0.0885229
CDK13	-0.647321	0.243102	1532.67	0.0077503	0.0886388
AC087203.3	-3.04157	1.14237	6.63081	0.0077564	0.0886388
ARNTL2-AS1	-1.59687	0.599777	30.3162	0.00775751	0.0886388
ELP3	0.626166	0.235206	689.993	0.00776303	0.0886572
SLC12A7	-0.803813	0.302011	952.658	0.00777846	0.0887888
CCDC74A	-2.73836	1.02902	7.37707	0.00778792	0.088852
MRFAP1L1	0.838713	0.315237	1525.2	0.00780061	0.088952
BTBD2	-1.58696	0.596531	399.002	0.00780694	0.0889795
GZMB	1.31073	0.492756	2491.76	0.00781408	0.0890162
BRICD5	-1.10379	0.415021	66.5595	0.00782334	0.0890769
ZRANB3	0.839302	0.315682	177.996	0.00784446	0.089183
RNF144B	1.02609	0.385916	361.707	0.00784088	0.089183
AVPR2	-3.38008	1.27128	10.3375	0.00784215	0.089183
NFASC	-3.17118	1.19313	28.6864	0.0078635	0.0892485
RAB7B	1.00158	0.376851	108.366	0.00786596	0.0892485
LINC00870	-5.13943	1.93349	4.02103	0.00785803	0.0892485
[truncated: 41,399 more rows]

## Sheet: GSEA-Reactome
ID	Description	setSize	enrichmentScore	NES	pvalue	p.adjust	qvalues	rank	leading_edge	core_enrichment
R-HSA-112316	Neuronal System	296	-0.544019	-1.806	0.000100533	0.00328636	0.0020756	3545	tags=38%, list=19%, signal=31%	HRAS/KCNN3/KCNAB2/PTPRD/HOMER1/GRIN2D/GJC1/PANX2/SYN2/PRKACA/SYT2/GNG8/CALM3/PRKCB/KCNQ4/GNGT2/MAPK3/CACNB3/KCNB1/SYT1/KCNK13/PLCB2/LRFN1/GRIN1/CHRNA3/CACNB1/GIT1/AP2A2/NLGN1/MAOA/KCNK7/DLG4/AKAP5/DLG3/KCNA3/TSPAN7/PPFIA4/CACNA2D2/KCNK17/KCNAB3/CACNA1E/ACTN2/PLCB3/CACNB4/DLGAP1/SLITRK4/CAMK2G/KCNQ2/SLC18A2/ADCY9/KCNMB3/KCNJ10/NLGN2/CACNA1A/TUBA8/SYN1/GNB2/SYN3/GRIN2C/LRFN4/KCNMA1/TUBB4A/SHANK1/TU…
R-HSA-112315	Transmission across Chemical Synapses	201	-0.524305	-1.71143	0.000101926	0.00328636	0.0020756	2944	tags=32%, list=16%, signal=27%	GNG8/CALM3/PRKCB/GNGT2/MAPK3/CACNB3/SYT1/PLCB2/GRIN1/CHRNA3/CACNB1/GIT1/AP2A2/MAOA/DLG4/AKAP5/DLG3/TSPAN7/PPFIA4/CACNA2D2/CACNA1E/ACTN2/PLCB3/CACNB4/CAMK2G/SLC18A2/ADCY9/KCNJ10/CACNA1A/TUBA8/SYN1/GNB2/SYN3/GRIN2C/TUBB4A/TUBA3D/GRIK5/CHRNA6/GRIN3A/NRGN/SLC1A2/DLG2/ADCY5/AP2A1/RAB3A/SLC6A11/MYO6/MAPT/CHRNB2/GRIP2/CACNA1B/GRIK2/GRIN2B/GRIA2/GABRA3/GABRB2/ERBB4/NEFL/SLC5A7/SLC6A1/GABBR2/GABRR3/CHAT/G…
R-HSA-112314	Neurotransmitter receptors and postsynaptic signal transmission	152	-0.529045	-1.70101	0.000103509	0.00328636	0.0020756	4484	tags=41%, list=25%, signal=32%	GNG7/GLRB/GNG11/GRIA3/PRKAR2A/PPM1F/KCNJ6/RAC1/TUBB1/GABRA1/CHRNA7/PRKAA2/AP2S1/TUBB2B/HRAS/GRIN2D/PRKACA/GNG8/CALM3/PRKCB/GNGT2/MAPK3/PLCB2/GRIN1/CHRNA3/GIT1/AP2A2/DLG4/AKAP5/DLG3/TSPAN7/ACTN2/PLCB3/CAMK2G/ADCY9/KCNJ10/TUBA8/GNB2/GRIN2C/TUBB4A/TUBA3D/GRIK5/CHRNA6/GRIN3A/NRGN/DLG2/ADCY5/AP2A1/MYO6/MAPT/CHRNB2/GRIP2/GRIK2/GRIN2B/GRIA2/GABRA3/GABRB2/ERBB4/NEFL/GABBR2/GABRR3/GABRG2/ADCY8
R-HSA-418555	G alpha (s) signalling events	125	-0.547165	-1.7363	0.000105164	0.00328636	0.0020756	2414	tags=31%, list=13%, signal=27%	HRH2/OR10A2/PTH2R/GPR15/CRHR2/GRK6/ADCY9/PDE3A/ADCYAP1/REEP2/PTGIR/GNB2/GPBAR1/GRK2/OR5C1/PDE11A/RAMP2/ADCY5/OR2A4/GNAZ/GPR176/GLP1R/PDE10A/PDE7B/OR13A1/AVP/OR2C3/OR2AG1/PTGDR/AVPR2/PDE1A/OR14J1/OR1D2/GPR32/CALCA/OR2V2/OR5M1/GHRHR/ADCY8
R-HSA-422475	Axon guidance	500	-0.405153	-1.3611	0.00020012	0.005003	0.00315979	3953	tags=28%, list=22%, signal=23%	COL6A2/SPTBN5/TUBB1/PIK3CA/MAPK11/RHOB/SOS1/LAMB1/MAPK7/EPHA2/PLXNC1/DNM3/CNTNAP1/COL9A2/CD24/AP2S1/TUBB2B/APH1A/PDLIM7/DSCAML1/MMP2/HRAS/MYO9B/RPL3L/SCN3A/PTK2/PRKACA/PSMD3/GSPT2/SDC2/LIMK1/COL9A3/ARHGAP35/EVL/RPS10/PLXND1/EPHB4/TRIO/MAPK3/CACNB3/GFRA3/ERBB2/ROBO1/CSNK2A2/GFRA1/EPHB6/GRIN1/PIP5K1C/DAG1/CACNB1/GIT1/AP2A2/MAP2K2/VAV2/NRTN/RPL11/DLG4/MAPK13/AKAP5/KALRN/DPYSL3/DLG3/EPHB2/SLIT2/PLXNA…
R-HSA-397014	Muscle contraction	150	-0.497461	-1.59933	0.000310655	0.00647199	0.00408757	3600	tags=34%, list=20%, signal=28%	SLC8A2/CALD1/SCN3A/TPM4/PRKACA/KCNE5/ATP1B1/ATP2B2/CALM3/ATP1A1/KCNK13/CACNB1/STIM1/ATP2A3/KCNK7/ITPR3/SORBS3/ATP2A2/MYLK/FGF12/CACNA2D2/SLC8A1/KCNK17/ACTN2/ATP1B2/CAMK2G/SCN7A/DMPK/MYL9/TNNT3/DYSF/TPM2/KCNIP3/KCNIP4/KCNQ1/TNNI3/KCNK3/ATP1A2/RYR1/ACTA1/SCN2A/TNNC1/RYR2/DES/GUCY1A2/KCNK9/MYH6/TNNI1/SCN1A/FGF14/KCNE4
R-HSA-5668914	Diseases of metabolism	195	-0.464579	-1.5153	0.000407623	0.00727897	0.00459725	3429	tags=26%, list=19%, signal=21%	ADAMTS9/ACY1/CYP19A1/POMC/OGN/SDC2/HYAL1/GALNT12/OPLAH/GNE/DAG1/GAA/MAOA/LCT/ADAMTSL4/MUC17/ADAMTS3/MUC1/CHST14/NOTCH1/GPC1/CHST6/B3GALT6/VCAN/LFNG/GYG2/SEMA5B/HSPG2/GPC2/AGRN/IDUA/CYP26B1/THSD7A/ADAMTS10/MUC6/ADAMTSL3/ACAN/SEMA5A/CSPG5/MUC3A/NCAN/SFTPB/MUCL1/ADAMTS5/MUC16/THSD7B/MUC19/PRELP/LUM/ADAMTS16
R-HSA-211000	Gene Silencing by RNA	120	0.392098	1.76004	0.00186567	0.0150639	0.00951402	3026	tags=30%, list=17%, signal=25%	H4C1/TDRD9/H2BU1/H2BC3/H4C14/H4C6/TDRD12/H4C9/H3-3B/AGO1/H2AC6/H2BC12/H2AC18/H4C8/H3C6/H3C7/H2AC19/H2BC6/POLR2L/H2BC8/POLR2K/H3C10/H2BC11/H2BC4/H2BC21/PIWIL2/H2BC15/H4C5/POLR2J/POLR2B/TSN/H2AC8/H2BC5/H2AC4/H3C13/POLR2F
R-HSA-5693567	HDR through Homologous Recombination (HRR) or Single Strand Annealing (SSA)	124	0.399956	1.80301	0.00196078	0.0150639	0.00951402	4656	tags=44%, list=26%, signal=33%	H4C1/H2BU1/H2BC3/H4C14/H4C6/H4C9/H2BC12/H4C8/SUMO1/UBE2V2/H2BC6/H2BC8/RNF168/H2BC11/H2BC4/H2BC21/H2BC15/H4C5/MUS81/RAD51B/BRCC3/CDK2/EXO1/RAD17/RPA3/UBE2N/RFC3/RAD9B/H2BC5/TP53BP1/SUMO2/POLD4/RMI1/UIMC1/UBB/EME1/H4C2/BABAM1/RFC5/RFC2/RAD51C/RNF4/PPP4C/RPA2/H2BC13/ERCC1/TIPIN/DNA2/PALB2/RFC4/RPS27A/MRE11/BLM/SLX4
R-HSA-162909	Host Interactions of HIV factors	126	0.352334	1.59182	0.002	0.0150639	0.00951402	5771	tags=56%, list=32%, signal=38%	PSMA8/PSME1/SEM1/RBX1/APOBEC3G/SKP1/PSMD12/PSMF1/PSMA3/SLC25A4/PSMD13/NPM1/PSMA5/PSMA6/PSMD10/PSMB1/PSMB5/ELOC/PSMB4/PSMD14/UBB/PSMB6/PSME2/B2M/ARF1/PSMC5/AP2B1/PSMD6/PSMD9/AAAS/PSMD7/NUP160/PSMD4/BANF1/PSMB9/PSMC2/PSMA4/AP1G1/PSMB8/RANBP2/PSMC6/NUP88/SEH1L/AP2M1/DOCK2/RPS27A/PSMD2/NUP188/PSMA2/NUP107/ELOB/SLC25A5/PSMB2/PPIA/FYN/NUP54/NUP85/LCK/PSMD11/NUP155/UBA52/SEC13/NUP205/PSMB7/RAN/PSMA1/PSM…
R-HSA-69306	DNA Replication	127	0.425171	1.927	0.00201613	0.0150639	0.00951402	5748	tags=57%, list=32%, signal=40%	PSMA8/PSME1/SEM1/CDC26/RBX1/ORC4/ORC5/SKP1/CDC23/PSMD12/UBE2S/PSMF1/PSMA3/CDK2/RPA3/PSMD13/CDC7/PSMA5/RFC3/PSMA6/PSMD10/PRIM2/ORC3/ANAPC10/PSMB1/PSMB5/PSMB4/POLD4/PSMD14/UBB/ORC1/PSMB6/ANAPC16/PSME2/CDC6/PSMC5/PRIM1/PSMD6/PSMD9/PSMD7/PSMD4/PSMB9/PSMC2/RFC5/PSMA4/MCM3/PSMB8/RFC2/PSMC6/RPA2/DNA2/RFC4/RPS27A/PSMD2/GMNN/ANAPC1/PSMA2/POLD3/PSMB2/POLE2/UBE2D1/ANAPC4/PSMD11/UBA52/ORC2/PCNA/ANAPC11/POLE3…
R-HSA-69206	G1/S Transition	130	0.322467	1.45804	0.0021097	0.0150639	0.00951402	5748	tags=52%, list=32%, signal=36%	CDKN1A/CDK7/PSME1/SEM1/ORC4/ORC5/SKP1/CCNH/PSMD12/CDK4/PSMF1/PSMA3/CDK2/RPA3/PSMD13/CDC7/PSMA5/PSMA6/PSMD10/PRIM2/PPP2R1B/ORC3/PSMB1/PSMB5/CDK1/PSMB4/PSMD14/UBB/ORC1/PSMB6/PSME2/CDC6/CKS1B/PSMC5/PRIM1/PSMD6/PSMD9/PSMD7/PSMD4/PSMB9/PSMC2/MNAT1/PSMA4/MCM3/PSMB8/LIN54/PSMC6/RPA2/CCNB1/RPS27A/MAX/PSMD2/GMNN/PSMA2/PSMB2/POLE2/LIN9/PSMD11/UBA52/ORC2/PCNA/PPP2R1A/POLE3/PSMB7/PSMA1/PSMB3/PSME3/PSMD5
R-HSA-73886	Chromosome Maintenance	131	0.457983	2.07796	0.0021097	0.0150639	0.00951402	5077	tags=50%, list=28%, signal=36%	H4C1/H2BU1/H2BC3/H4C14/H4C6/H4C9/NOP10/H3-3B/H2AC6/H2BC12/H2AC18/H4C8/H2AC19/H2BC6/POLR2L/ANKRD28/H2BC8/CENPN/POLR2K/H2BC11/DAXX/H2BC4/H2BC21/H2BC15/H4C5/POLR2J/POLR2B/CDK2/RPA3/NPM1/RFC3/PRIM2/H2AC8/H2BC5/STN1/POLD4/H2AC4/CENPK/POLR2F/CENPI/PRIM1/PPP6R3/POT1/H4C2/TINF2/CENPL/RFC5/RFC2/SHQ1/OIP5/CHTF8/RPA2/H2BC13/POLR2G/DNA2/RFC4/NHP2/BLM/CENPW/CENPT/ACD/CENPO/POLR2I/POLD3/SMARCA5
R-HSA-5693538	Homology Directed Repair	130	0.391023	1.76802	0.0021097	0.0150639	0.00951402	5033	tags=45%, list=28%, signal=33%	H4C1/H2BU1/H2BC3/H4C14/H4C6/H4C9/H2BC12/H4C8/SUMO1/UBE2V2/H2BC6/H2BC8/RNF168/H2BC11/H2BC4/H2BC21/H2BC15/H4C5/MUS81/RAD51B/BRCC3/CDK2/EXO1/RAD17/RPA3/UBE2N/RFC3/RAD9B/H2BC5/TP53BP1/SUMO2/POLD4/RMI1/UIMC1/UBB/EME1/H4C2/BABAM1/RFC5/RFC2/RAD51C/RNF4/PPP4C/RPA2/H2BC13/ERCC1/TIPIN/DNA2/PALB2/RFC4/RPS27A/MRE11/BLM/SLX4/RHNO1/PARP2/POLD3/POLE2
R-HSA-68875	Mitotic Prophase	130	0.352112	1.59208	0.0021097	0.0150639	0.00951402	4216	tags=36%, list=23%, signal=28%	H4C1/H2BU1/H2BC3/H4C14/H4C6/PRKCA/H4C9/H3-3B/H2AC6/H2BC12/H2AC18/H4C8/H3C6/H3C7/H2AC19/H2BC6/H2BC8/BLZF1/H3C10/H2BC11/H2BC4/H2BC21/CNEP1R1/H2BC15/H4C5/NCAPG2/RAB2A/PPP2R1B/H2AC8/H2BC5/CDK1/H2AC4/H3C13/GORASP1/USO1/AAAS/NUP160/H4C2/BANF1/RAB1A/VRK1/LMNA/RANBP2/ARPP19/NUP88/H2BC13/SEH1L
R-HSA-212165	Epigenetic regulation of gene expression	131	0.333853	1.51476	0.0021097	0.0150639	0.00951402	3574	tags=32%, list=20%, signal=26%	H4C1/AEBP2/H2BU1/H2BC3/H4C14/H4C6/H4C9/CDK7/H3-3B/H2AC6/H2BC12/H2AC18/H4C8/H3C6/H3C7/H2AC19/H2BC6/POLR2L/H2BC8/POLR2K/H3C10/H2BC11/H2BC4/H2BC21/CCNH/H2BC15/H4C5/POLR1C/SAP30BP/ERCC6/SAP18/H2AC8/H2BC5/GTF2H5/H2AC4/H3C13/POLR2F/EED/GATAD2B/ERCC3/H4C2/GTF2H2
R-HSA-3214847	HATs acetylate histones	130	0.449018	2.03024	0.0021097	0.0150639	0.00951402	3565	tags=40%, list=20%, signal=32%	H4C1/H2BU1/H2BC3/H4C14/H4C6/TADA1/H4C9/H2AC11/TAF9/H2AC6/H2BC12/H2AC18/H4C8/SUPT3H/ING3/H3C6/H3C7/H2AC19/H2BC6/H2BC8/ING4/MORF4L1/ENY2/H3C10/H2BC11/H2BC4/H2BC21/ELP5/HAT1/MBIP/H2BC15/H4C5/OGT/BRD8/H2BC18/H2AC17/TAF10/H2AW/ELP4/H2AC8/H2BC5/ACTL6A/H2AC4/KAT7/H3C13/ELP3/TAF12/PHF20/TADA2A/VPS72/DR1/H4C2
R-HSA-162599	Late Phase of HIV Life Cycle	132	0.339929	1.54555	0.0021692	0.0150639	0.00951402	5981	tags=52%, list=33%, signal=35%	CHMP4C/CDK7/VPS4B/CHMP5/TAF9/TAF7L/POLR2L/TAF9B/POLR2K/CCNH/NCBP2/TSG101/POLR2J/UBAP1/POLR2B/GTF2B/GTF2A1/TAF10/ELOC/GTF2H5/GTF2A2/UBB/POLR2F/TAF12/TAF7/GTF2E1/ERCC3/AAAS/NUP160/GTF2H2/CHMP2A/MNAT1/CHMP2B/VTA1/RANBP2/NUP88/SUPT16H/SEH1L/POLR2G/RPS27A/GTF2F2/NUP188/NUP107/PDCD6IP/POLR2I/ELOB/TBP/CCNT2/RNMT/PPIA/NUP54/NUP85/SUPT5H/NUP155/TAF11/UBA52/TAF1/SEC13/RNGTT/GTF2E2/NUP205/RAN/GTF2H1/NUP35/C…
R-HSA-1474244	Extracellular matrix organization	242	-0.435798	-1.43592	0.00242596	0.0159602	0.0100802	3276	tags=32%, list=18%, signal=27%	CAPN5/SDC2/COL9A3/LAMC3/ITGA7/TLL2/SPP1/SPARC/CEACAM6/MFAP4/CDH1/SCUBE3/ADAM12/LAMA5/CTSD/DAG1/LAMA3/EFEMP2/MMP25/FGF2/SH3PXD2A/ADAM15/ADAMTS3/EMILIN1/COL11A2/CAPN10/COL17A1/CAPN8/COL6A5/DDR2/PXDN/CD151/P4HB/VCAN/MATN3/COL4A3/COL2A1/COL8A2/NCAM1/LTBP3/FBN2/COL23A1/HSPG2/CAPN15/AGRN/MMP17/ELN/JAM3/FBLN2/CAPN14/COL15A1/COL4A4/COL19A1/COL27A1/COL1A2/COL14A1/COL5A1/DDR1/FBLN1/COL28A1/MMP15/TGFB1/ACAN…
R-HSA-162587	HIV Life Cycle	145	0.327726	1.51159	0.00271003	0.0169377	0.0106975	6149	tags=52%, list=34%, signal=35%	CHMP4C/CCR5/CDK7/VPS4B/CHMP5/TAF9/TAF7L/POLR2L/TAF9B/POLR2K/CCNH/NCBP2/TSG101/POLR2J/UBAP1/POLR2B/GTF2B/GTF2A1/TAF10/ELOC/GTF2H5/GTF2A2/XRCC6/UBB/POLR2F/TAF12/TAF7/GTF2E1/ERCC3/AAAS/NUP160/GTF2H2/BANF1/CHMP2A/MNAT1/CHMP2B/VTA1/RANBP2/NUP88/SUPT16H/SEH1L/POLR2G/RPS27A/GTF2F2/NUP188/NUP107/PDCD6IP/POLR2I/ELOB/TBP/CCNT2/RNMT/PPIA/XRCC5/NUP54/NUP85/SUPT5H/NUP155/TAF11/UBA52/TAF1/SEC13/RNGTT/GTF2E2/NU…
R-HSA-9609507	Protein localization	154	0.350312	1.63647	0.003003	0.017875	0.0112895	5366	tags=46%, list=29%, signal=33%	CMC4/SEC61G/COX17/BAAT/CHCHD7/TIMM8B/SCP2/PEX19/SEC61B/TIMM10B/SLC25A17/PEX12/PEX13/CHCHD3/TIMM23/TOMM5/PEX11B/PHYH/TIMM21/HMGCL/SLC25A4/NUDT19/IDH1/EHHADH/ECI2/GET1/TIMM17A/CHCHD5/PIPOX/PEX3/COA6/UBE2D3/PMPCB/HACL1/DNAJC19/UBB/FIS1/ATAD1/CHCHD4/CMC2/TIMM8A/ATP5MC1/ECH1/NUDT7/VAPA/TOMM7/GDAP1/TIMM10/PEX2/ZFAND6/MPV17/TOMM22/PEX16/RPS27A/GET3/PEX5/CROT/TIMM17B/ACOX1/PECR/CAT/HSD17B4/BCS1L/UBE2D1/A…
R-HSA-69242	S Phase	161	0.338132	1.58518	0.00334448	0.0180845	0.0114218	5748	tags=52%, list=32%, signal=36%	PSMA8/CDKN1A/CDK7/PSME1/SEM1/CDC26/RBX1/ORC4/ORC5/SKP1/CCNH/PDS5B/CDC23/PSMD12/CDK4/UBE2S/PSMF1/PSMA3/CDK2/RPA3/PSMD13/PSMA5/RFC3/PSMA6/PSMD10/PRIM2/ORC3/ANAPC10/PSMB1/PSMB5/PSMB4/POLD4/PSMD14/UBB/ORC1/PSMB6/ANAPC16/PSME2/CDC6/CKS1B/PSMC5/PRIM1/PSMD6/PSMD9/PSMD7/PSMD4/PSMB9/PSMC2/MNAT1/RFC5/PSMA4/MCM3/PSMB8/RFC2/LIN54/PSMC6/RPA2/DNA2/RFC4/RPS27A/MAX/PSMD2/ANAPC1/ESCO1/PSMA2/POLD3/PSMB2/POLE2/UBE2…
R-HSA-69481	G2/M Checkpoints	161	0.458572	2.14981	0.00334448	0.0180845	0.0114218	4627	tags=51%, list=25%, signal=38%	H4C1/H2BU1/H2BC3/PSMA8/H4C14/H4C6/H4C9/PSME1/SEM1/H2BC12/H4C8/SUMO1/UBE2V2/H2BC6/ORC4/H2BC8/ORC5/RNF168/H2BC11/H2BC4/H2BC21/H2BC15/PSMD12/H4C5/PSMF1/PSMA3/BRCC3/CDK2/EXO1/RAD17/RPA3/PSMD13/CDC7/PSMA5/UBE2N/RFC3/YWHAZ/RAD9B/PSMA6/YWHAE/PSMD10/ORC3/PSMB1/PSMB5/H2BC5/CDK1/TP53BP1/PSMB4/PSMD14/RMI1/UIMC1/UBB/ORC1/PSMB6/PSME2/CDC6/PSMC5/PSMD6/PSMD9/PSMD7/PSMD4/H4C2/PSMB9/PSMC2/BABAM1/RFC5/PSMA4/MCM3/P…
R-HSA-1428517	The citric acid (TCA) cycle and respiratory electron transport	160	0.379115	1.76717	0.00347222	0.0180845	0.0114218	5247	tags=47%, list=29%, signal=34%	LDHC/NDUFA5/SDHD/NDUFB1/COX7B/NDUFC1/NDUFA1/NDUFB4/COX7A2L/COQ10B/NDUFA12/ATP5PF/UQCRQ/COX6C/NDUFAF1/COX7C/ATP5F1E/COX14/NDUFS5/NDUFA6/PDP1/NDUFA2/TIMMDC1/ATP5MG/UQCR10/ETFA/NDUFB2/NDUFB5/DLD/MPC1/NDUFS6/COX16/NDUFB3/PDHB/IDH3A/ATP5F1C/NDUFS4/CYCS/ATP5MF/DLAT/ETFB/SUCLA2/SDHB/UQCR11/NDUFA9/SDHC/NDUFV2/ATP5PB/ADHFE1/ATP5MC1/UQCRB/TMEM126B/UQCRH/COX6A1/UQCRFS1/NDUFA4/LDHA/SLC25A14/ATP5PD/PDHA1/COX6…
R-HSA-913531	Interferon Signaling	177	0.373502	1.74781	0.00421941	0.0207228	0.0130881	4278	tags=37%, list=23%, signal=28%	OASL/IFIT2/IFIT3/IFIT1/TRIM29/OAS1/ISG15/OAS2/IRF9/ISG20/MT2A/TRIM10/MX2/RSAD2/IRF7/MX1/XAF1/TRIM22/IFI35/STAT1/IRF8/OAS3/IFIT5/UBE2L6/SUMO1/IRF4/EIF4A2/DDX58/STAT2/IRF6/USP18/TRIM5/TRIM21/TRIM68/HLA-E/EIF2AK2/UBE2N/GBP2/TRIM35/EIF4G2/UBB/PTPN11/ABCE1/B2M/HLA-DRB5/IRF2/TRIM25/TRIM26/SP100/AAAS/NUP160/IFNAR1/SOCS3/PSMB8/PIAS1/PTPN6/PPM1B/RANBP2/ICAM1/NUP88/FCGR1A/BST2/SEH1L/EIF4E/NEDD4
R-HSA-72163	mRNA Splicing - Major Pathway	181	0.34965	1.64511	0.0044843	0.0207228	0.0130881	5063	tags=47%, list=28%, signal=34%	SRSF6/SNRPG/HNRNPH2/PPIL3/POLR2L/PQBP1/PRPF3/SNRPE/CLP1/SRSF3/DNAJC8/POLR2K/SNURF/SNRPD2/NCBP2/SF3B6/SNRNP27/CSTF1/POLR2J/SNRPF/BCAS2/POLR2B/TFIP11/HSPA8/SNW1/HNRNPA1/CTNNBL1/DDX5/SRSF1/PPIL4/BUD31/PRPF38A/SLU7/LSM3/DHX16/HNRNPK/SNRPD1/NUDT21/MAGOHB/CRNKL1/RBM8A/POLR2F/SRSF5/CPSF3/FIP1L1/SF3B5/SNU13/LSM7/PRCC/SYF2/CDC40/HNRNPR/ISY1/CWC15/LSM6/SNRPA1/PPIE/CDC5L/CD2BP2/HNRNPC/PCF11/PRPF4/MTREX/U2AF…
R-HSA-2467813	Separation of Sister Chromatids	185	0.374495	1.77547	0.00462963	0.0207228	0.0130881	6310	tags=54%, list=35%, signal=36%	PSMA8/PMF1-BGLAP/MAD1L1/MIS12/PSME1/SEM1/CDC26/MAPRE1/RPS27/CENPN/PPP2R5D/PDS5B/PPP2R5C/CDC23/PSMD12/KNTC1/MAD2L1/UBE2S/PSMF1/BUB3/PSMA3/PSMD13/PSMA5/SKA1/TUBA1C/PSMA6/PSMD10/PPP2R1B/ANAPC10/PSMB1/PSMB5/PSMB4/PSMD14/CENPK/UBB/ERCC6L/PSMB6/CENPI/ANAPC16/PSME2/DYNLL1/B9D2/PSMC5/PSMD6/PSMD9/PSMD7/NUP160/HDAC8/PSMD4/PSMB9/PSMC2/CENPL/PSMA4/TUBAL3/PSMB8/RANBP2/PSMC6/ZWINT/SEH1L/NSL1/DSN1/SPC25/RPS27A/…
R-HSA-5689880	Ub-specific processing proteases	188	0.377266	1.79781	0.0047619	0.0207228	0.0130881	4016	tags=41%, list=22%, signal=33%	BIRC3/H2BU1/H2BC3/PSMA8/CFTR/PSME1/H2AC11/BECN1/SEM1/MAT2B/USP2/H2AC6/H2BC12/MDM2/H2AC18/IFIH1/H2AC19/H2BC6/DDX58/TAF9B/H2BC8/PTEN/USP18/MUL1/H2BC11/CYLD/H2BC4/H2BC21/VDAC3/H2BC15/PSMD12/PSMF1/H2BC18/PSMA3/POLB/PSMD13/H2AC17/PSMA5/USP37/PSMA6/PSMD10/PSMB1/PSMB5/TAF10/H2AW/SMAD3/H2AC8/HIF1A/USP49/H2BC5/PSMB4/TGFBR1/H2AC4/HGS/USP4/PSMD14/BIRC2/UBB/PSMB6/PSME2/NFKBIA/PSMC5/PSMD6/PSMD9/PSMD7/PSMD4/PS…
R-HSA-72172	mRNA Splicing	189	0.350297	1.66737	0.00480769	0.0207228	0.0130881	5376	tags=50%, list=29%, signal=35%	SRSF6/SNRPG/HNRNPH2/PPIL3/POLR2L/PQBP1/PRPF3/SNRPE/CLP1/SRSF3/DNAJC8/POLR2K/SNURF/SNRPD2/NCBP2/SF3B6/SNRNP27/CSTF1/POLR2J/SNRPF/BCAS2/POLR2B/TFIP11/HSPA8/SNW1/HNRNPA1/CTNNBL1/DDX5/SRSF1/PPIL4/BUD31/PRPF38A/SLU7/LSM3/DHX16/HNRNPK/SNRPD1/NUDT21/MAGOHB/CRNKL1/RBM8A/ZRSR2/POLR2F/SRSF5/CPSF3/FIP1L1/SF3B5/SNU13/LSM7/PRCC/SYF2/CDC40/HNRNPR/ISY1/CWC15/LSM6/SNRPA1/PPIE/ZCRB1/CDC5L/CD2BP2/HNRNPC/PCF11/PRPF…
R-HSA-8878171	Transcriptional regulation by RUNX1	217	0.281308	1.36333	0.00606061	0.0252525	0.015949	3729	tags=35%, list=20%, signal=29%	H4C1/H2BU1/H2BC3/PSMA8/H4C14/H4C6/CTSK/OCLN/SMARCE1/H4C9/CDK7/PSME1/TJP1/SEM1/H3-3B/AGO1/H2AC6/H2BC12/H2AC18/H4C8/CSF2/H3C6/H3C7/IL2RA/H2AC19/H2BC6/NR4A3/H2BC8/H3C10/H2BC11/H2BC4/H2BC21/CCNH/H2BC15/PSMD12/H4C5/RBBP5/CCND2/PSMF1/PSMA3/MOV10/PSMD13/PSMA5/ITCH/PSMA6/PSMD10/PSMB1/PSMB5/ASH2L/H2AC8/H2BC5/LGALS3/ACTL6A/PSMB4/H2AC4/PSMD14/H3C13/UBB/TP73/PTPN11/PSMB6/RUNX2/PSME2/DPY30/PSMC5/ARID2/PSMD6/P…
R-HSA-162906	HIV Infection	223	0.343215	1.6866	0.00628931	0.0253601	0.0160169	5780	tags=53%, list=32%, signal=37%	CHMP4C/PSMA8/CCR5/CDK7/VPS4B/PSME1/SEM1/CHMP5/TAF9/RBX1/TAF7L/APOBEC3G/POLR2L/TAF9B/POLR2K/SKP1/CCNH/NCBP2/TSG101/PSMD12/POLR2J/UBAP1/PSMF1/POLR2B/GTF2B/PSMA3/SLC25A4/PSMD13/NPM1/PSMA5/GTF2A1/PSMA6/PSMD10/PSMB1/PSMB5/TAF10/ELOC/GTF2H5/GTF2A2/XRCC6/PSMB4/PSMD14/UBB/POLR2F/TAF12/TAF7/GTF2E1/PSMB6/PSME2/B2M/ARF1/PSMC5/ERCC3/AP2B1/PSMD6/PSMD9/AAAS/PSMD7/NUP160/PSMD4/GTF2H2/BANF1/CHMP2A/PSMB9/PSMC2/MN…
R-HSA-2555396	Mitotic Metaphase and Anaphase	231	0.347949	1.70131	0.00740741	0.0289352	0.0182749	6310	tags=54%, list=35%, signal=36%	CHMP4C/PSMA8/PMF1-BGLAP/MAD1L1/MIS12/PSME1/SEM1/CDC26/MAPRE1/SUMO1/RPS27/CENPN/PPP2R5D/IST1/PDS5B/PPP2R5C/CDC23/PSMD12/KNTC1/MAD2L1/UBE2S/PSMF1/BUB3/PSMA3/PSMD13/PSMA5/SKA1/TUBA1C/SIRT2/PSMA6/PSMD10/PPP2R1B/ANAPC10/PSMB1/PSMB5/CDK1/PSMB4/PSMD14/CENPK/UBB/ERCC6L/PSMB6/CENPI/ANAPC16/PSME2/DYNLL1/B9D2/PSMC5/PSMD6/PSMD9/PSMD7/NUP160/HDAC8/PSMD4/BANF1/CHMP2A/PSMB9/PSMC2/CENPL/PSMA4/TUBAL3/PSMB8/CHMP2B…
R-HSA-68882	Mitotic Anaphase	230	0.348713	1.69574	0.00769231	0.0291375	0.0184026	6310	tags=54%, list=35%, signal=36%	CHMP4C/PSMA8/PMF1-BGLAP/MAD1L1/MIS12/PSME1/SEM1/CDC26/MAPRE1/SUMO1/RPS27/CENPN/PPP2R5D/IST1/PDS5B/PPP2R5C/CDC23/PSMD12/KNTC1/MAD2L1/UBE2S/PSMF1/BUB3/PSMA3/PSMD13/PSMA5/SKA1/TUBA1C/SIRT2/PSMA6/PSMD10/PPP2R1B/ANAPC10/PSMB1/PSMB5/CDK1/PSMB4/PSMD14/CENPK/UBB/ERCC6L/PSMB6/CENPI/ANAPC16/PSME2/DYNLL1/B9D2/PSMC5/PSMD6/PSMD9/PSMD7/NUP160/HDAC8/PSMD4/BANF1/CHMP2A/PSMB9/PSMC2/CENPL/PSMA4/TUBAL3/PSMB8/CHMP2B…
R-HSA-72203	Processing of Capped Intron-Containing Pre-mRNA	239	0.349124	1.71709	0.00840336	0.0294256	0.0185846	5492	tags=49%, list=30%, signal=35%	SRSF6/SNRPG/HNRNPH2/PPIL3/POLR2L/PQBP1/PRPF3/SNRPE/CLP1/SRSF3/DNAJC8/POLR2K/POLDIP3/SNURF/SARNP/SNRPD2/NCBP2/SF3B6/SNRNP27/CSTF1/POLR2J/SNRPF/BCAS2/POLR2B/TFIP11/HSPA8/SNW1/HNRNPA1/CTNNBL1/DDX5/SRSF1/PPIL4/BUD31/PRPF38A/SLU7/NXF1/LSM3/DHX16/HNRNPK/SNRPD1/NUDT21/MAGOHB/CRNKL1/METTL3/RBM8A/ZRSR2/POLR2F/SRSF5/CPSF3/METTL14/FIP1L1/SF3B5/SNU13/LSM7/PRCC/AAAS/NUP160/SYF2/THOC6/CDC40/HNRNPR/ISY1/CWC15/L…
R-HSA-446652	Interleukin-1 family signaling	131	0.313864	1.42407	0.00843882	0.0294256	0.0185846	4064	tags=40%, list=22%, signal=31%	PSMA8/IL1RL2/IRAK2/PSME1/SEM1/IL36G/RBX1/IL1R2/IL1R1/SKP1/SQSTM1/MAP2K6/RIPK2/PSMD12/PSMF1/PSMA3/PSMD13/PSMA5/UBE2N/PSMA6/PSMD10/PSMB1/PSMB5/SMAD3/PELI2/IL18BP/NKIRAS1/PSMB4/TBK1/PSMD14/PTPN14/UBB/PTPN11/PELI1/PSMB6/PSME2/NFKBIA/PSMC5/PSMD6/PSMD9/IL1B/PSMD7/PSMD4/PSMB9/IL18RAP/PSMC2/PSMA4/PSMB8/PTPN6/MYD88/PSMC6/MAP3K8
R-HSA-453279	Mitotic G1 phase and G1/S transition	147	0.298867	1.38314	0.00847458	0.0294256	0.0185846	5748	tags=48%, list=32%, signal=33%	CDKN1A/CDK7/PSME1/SEM1/ORC4/ORC5/SKP1/CCNH/PSMD12/CDK4/CCND2/PSMF1/PSMA3/CDK2/RPA3/PSMD13/CDC7/PSMA5/PSMA6/PSMD10/PRIM2/PPP2R1B/ORC3/PSMB1/PSMB5/CDK1/PSMB4/DYRK1A/PSMD14/UBB/ORC1/PSMB6/PSME2/CDC6/CKS1B/PSMC5/PRIM1/PSMD6/PSMD9/PSMD7/PSMD4/CDKN2A/PSMB9/PSMC2/MNAT1/PSMA4/MCM3/PSMB8/LIN54/PSMC6/RPA2/CCNB1/RPS27A/MAX/PSMD2/GMNN/PSMA2/PSMB2/POLE2/LIN9/PSMD11/UBA52/ORC2/PCNA/PPP2R1A/POLE3/PSMB7/PSMA1/PS…
R-HSA-2559583	Cellular Senescence	182	0.275308	1.2942	0.00938967	0.0317219	0.0200349	3679	tags=29%, list=20%, signal=23%	H4C1/CXCL8/H2BU1/H2BC3/H4C14/H4C6/CDKN1A/JUN/H4C9/CDC26/H3-3B/AGO1/H2AC6/H2BC12/MDM2/H2AC18/H4C8/H3C6/H3C7/H2AC19/H2BC6/H2BC8/H3C10/H2BC11/MAP2K6/H2BC4/H2BC21/H1-2/CDC23/TXN/H2BC15/H4C5/CDK4/UBE2S/CDK2/MOV10/ANAPC10/H2AC8/H2BC5/H2AC4/IL6/H3C13/UBB/ASF1A/ANAPC16/EED/TNIK/POT1/H4C2/CDKN2A/AGO4/TINF2
R-HSA-5693532	DNA Double-Strand Break Repair	157	0.287748	1.33924	0.00986842	0.0324619	0.0205023	5128	tags=42%, list=28%, signal=30%	H4C1/H2BU1/H2BC3/H4C14/H4C6/H4C9/H2BC12/TDP2/H4C8/SUMO1/UBE2V2/H2BC6/H2BC8/RNF168/H2BC11/H2BC4/H2BC21/H2BC15/H4C5/MUS81/RAD51B/BRCC3/CDK2/EXO1/RAD17/RPA3/TDP1/UBE2N/RFC3/RAD9B/EYA3/H2BC5/TP53BP1/SUMO2/XRCC6/POLD4/RMI1/UIMC1/UBB/EME1/H4C2/BABAM1/RFC5/RFC2/RAD51C/RNF4/PPP4C/CHEK2/RPA2/H2BC13/ERCC1/TIPIN/DNA2/PALB2/RFC4/RPS27A/MRE11/BLM/SLX4/RHNO1/APBB1/PARP2/POLD3/POLE2/SMARCA5/XRCC5
R-HSA-5688426	Deubiquitination	264	0.306812	1.51519	0.0120482	0.038616	0.0243891	4016	tags=37%, list=22%, signal=29%	BIRC3/H2BU1/H2BC3/PSMA8/SENP8/CFTR/PSME1/H2AC11/ABRAXAS2/BECN1/SEM1/MAT2B/USP2/H2AC6/H2BC12/MDM2/H2AC18/IFIH1/H2AC19/H2BC6/DDX58/TAF9B/H2BC8/PTEN/USP18/MUL1/H2BC11/CYLD/H2BC4/H2BC21/VDAC3/RIPK2/INO80D/H2BC15/PSMD12/OGT/UCHL5/STAMBP/PSMF1/H2BC18/PSMA3/BRCC3/POLB/PSMD13/H2AC17/PSMA5/USP37/PSMA6/PSMD10/PSMB1/PSMB5/TAF10/H2AW/SMAD3/H2AC8/HIF1A/USP49/H2BC5/CDK1/INO80C/VCPIP1/ACTL6A/PSMB4/TGFBR1/H2AC4/…
R-HSA-199977	ER to Golgi Anterograde Transport	142	0.293915	1.34882	0.0133333	0.0416667	0.0263158	5458	tags=48%, list=30%, signal=34%	SERPINA1/CAPZA1/BET1/SEC24C/ANKRD28/LMAN2L/F5/CD59/CNIH3/CAPZA2/DCTN3/SEC22B/COPZ1/ARF4/TRAPPC2/ARCN1/TMED2/NSF/TUBA1C/SAR1B/GOSR2/COPB1/COG4/SCFD1/ACTR10/TRAPPC6B/SEC22C/TMED7/SEC23IP/ARFGAP2/TMED10/TRAPPC2L/GORASP1/DYNLL1/F8/COPB2/ARF1/ANK3/USO1/BET1L/PPP6R3/DCTN5/SEC22A/TUBAL3/RAB1A/COG6/SPTA1/DCTN2/COPZ2/TGFA/COPA/COPG1/AREG/ACTR1A/GOSR1/DCTN4/GOLGB1/MIA2/NAPG/PREB/SEC31A/SEC24A/TRAPPC3/ARFGA…
R-HSA-69275	G2/M Transition	188	0.281618	1.34201	0.0142857	0.043554	0.0275078	4501	tags=34%, list=25%, signal=26%	PHLDA1/PSMA8/CDKN1A/CDK7/PSME1/SEM1/RBX1/MAPRE1/SKP1/CCNH/DCTN3/NME7/PSMD12/PPP1CB/BORA/PSMF1/PSMA3/CDK2/PSMD13/PSMA5/TUBA1C/PSMA6/YWHAE/PSMD10/PPP2R1B/PSMB1/PSMB5/CETN2/PPME1/CEP57/CDK1/PSMB4/PSMD14/NEDD1/UBB/PSMB6/PSME2/DYNLL1/PSMC5/PSMD6/PSMD9/PSMD7/LCMT1/PSMD4/PSMB9/PSMC2/HAUS8/PLK4/MNAT1/PSMA4/CEP70/TUBAL3/PSMB8/LIN54/PSMC6/AURKA/HAUS1/DCTN2/CCNB1/FKBPL/ACTR1A/HAUS3/RPS27A
R-HSA-69620	Cell Cycle Checkpoints	286	0.406865	2.00649	0.015873	0.0461425	0.0291426	5859	tags=53%, list=32%, signal=36%	H4C1/H2BU1/H2BC3/PSMA8/H4C14/H4C6/CDKN1A/PMF1-BGLAP/MAD1L1/MIS12/H4C9/PSME1/SEM1/CDC26/H2BC12/MDM2/H4C8/MAPRE1/SUMO1/UBE2V2/H2BC6/ORC4/H2BC8/RPS27/CENPN/ORC5/RNF168/PPP2R5D/H2BC11/H2BC4/H2BC21/PPP2R5C/CDC23/H2BC15/PSMD12/H4C5/KNTC1/MAD2L1/UBE2S/PSMF1/BUB3/PSMA3/BRCC3/CDK2/EXO1/RAD17/RPA3/PSMD13/CDC7/PSMA5/UBE2N/RFC3/YWHAZ/SKA1/RAD9B/PSMA6/YWHAE/PSMD10/PPP2R1B/ORC3/ANAPC10/PSMB1/PSMB5/H2BC5/CDK1/T…
R-HSA-72766	Translation	285	0.331863	1.63937	0.015873	0.0461425	0.0291426	5905	tags=57%, list=32%, signal=39%	SEC61G/MRPS18C/RPS27L/MRPL42/RPL7/EIF4B/RARS2/SRP9/EEF1A1/EIF4A2/SEC61B/RPL10/RPS27/MRPL39/RPL36AL/EEF1B2/MRPS36/EIF2S1/EIF3L/MRPS14/RPL29/MRPS18A/MRPS16/MRPL51/IARS1/MRPL15/RPS26/RPS3/RPL41/MRPS22/TRMT112/MRPL33/MRPS17/RPS14/EIF2B3/NARS1/EIF3C/EIF2S3/RPL30/RPL9/GFM2/MRPL49/MRPL22/RPL10A/MRPS7/RPL4/HARS2/EIF3M/RPL21/MRPS10/WARS1/EIF3E/MRPS6/SRP54/RPS16/RPS5/RPS9/MRPL50/DAP3/RPL35A/MRPL14/SPCS2/MR…
R-HSA-9018519	Estrogen-dependent gene expression	135	0.304565	1.38592	0.0164319	0.0466816	0.0294831	3026	tags=31%, list=17%, signal=26%	H4C1/H2BU1/H2BC3/H4C14/H4C6/NR5A2/JUN/H4C9/H3-3B/AGO1/H2AC6/H2BC12/H2AC18/H4C8/H3C6/H3C7/H2AC19/H2BC6/POLR2L/H2BC8/POLR2K/H3C10/H2BC11/PGR/H2BC4/H2BC21/TLE3/H2BC15/H4C5/POLR2J/POLR2B/MOV10/DDX5/GTF2A1/H2AC8/H2BC5/EBAG9/NCOA3/GTF2A2/H2AC4/H3C13/POLR2F

## Sheet: Annotated_categories_Reactome
Annotated category	Reactome pathway (GSEA)	Genes
Cell cycle	DNA Replication	PSMF1/CDC23/PSMD12/ORC4
Cell cycle	G1/S Transition	CDKN1A/PSMF1/PSMD12/CDK7/ORC4
Cell cycle	Mitotic Prophase	H2AC6/H3-3B/BLZF1
Cell cycle	S Phase	CDKN1A/PSMF1/CDC23/PSMD12/CDK7/ORC4
Cell cycle	G2/M Checkpoints	PSMF1/PSMD12/ORC4/RAD17
Cell cycle	Separation of Sister Chromatids	PPP2R5C/PSMF1/CDC23/PSMD12/BUB3/MAPRE1/MIS12/CENPN
Cell cycle	Mitotic Metaphase and Anaphase	PPP2R5C/CHMP4C/PSMF1/CDC23/PSMD12/BUB3/MAPRE1/MIS12/CENPN
Cell cycle	Mitotic Anaphase	PPP2R5C/CHMP4C/PSMF1/CDC23/PSMD12/BUB3/MAPRE1/MIS12/CENPN
Cell cycle	Mitotic G1 phase and G1/S transition	CDKN1A/PSMF1/PSMD12/CDK7/ORC4
Cell cycle	G2/M Transition	CDKN1A/PSMF1/PHLDA1/PSMD12/CDK7/MAPRE1
Cell cycle	Cell Cycle Checkpoints	CDKN1A/PPP2R5C/PSMF1/CDC23/PSMD12/ORC4/BUB3/MAPRE1/MIS12/RAD17
DNA repair	HDR through Homologous Recombination (HRR) or Single Strand Annealing (SSA)	RAD17
DNA repair	Homology Directed Repair	RAD17
DNA repair	DNA Double-Strand Break Repair	XRCC6/RAD17/TDP2
Inflammation	Interferon Signaling	IFIT1/OAS1/IFIT3/OAS3/IFIT2/OASL/OAS2/STAT1/IRF9/MX2
Inflammation	Ub-specific processing proteases	BIRC3/PSMF1/DDX58/CYLD/SMAD3/PSMD12/MAT2B/H2AC6/MUL1
Inflammation	Interleukin-1 family signaling	IRAK2/PSMF1/SMAD3/RIPK2/PSMD12
Inflammation	Cellular Senescence	CXCL8/CDKN1A/JUN/CDC23/H2AC6/H3-3B
Gene expression regulation	Gene Silencing by RNA	H2AC6/H3-3B/TDRD9
Gene expression regulation	Epigenetic regulation of gene expression	AEBP2/CDK7/H2AC6/H3-3B/SAP30BP
Gene expression regulation	mRNA Splicing - Major Pathway	DDX5/HNRNPH2/NCBP2/PRPF3/PPIL3/CSTF1/SLU7/PRPF38A/NUDT21/SRSF6
Gene expression regulation	mRNA Splicing	DDX5/HNRNPH2/NCBP2/PRPF3/PPIL3/CSTF1/SLU7/PRPF38A/NUDT21/SRSF6
Gene expression regulation	Processing of Capped Intron-Containing Pre-mRNA	POLDIP3/DDX5/HNRNPH2/NCBP2/PRPF3/PPIL3/CSTF1/SLU7/PRPF38A/NUDT21
Gene expression regulation	Estrogen-dependent gene expression	JUN/DDX5/NCOA3/H2AC6/H3-3B
Chromatin conformation	Chromosome Maintenance	ANKRD28/H2AC6/H3-3B/CENPN
Chromatin conformation	HATs acetylate histones	TAF9/MORF4L1/HAT1/KAT7/H2AC6/SUPT3H/TADA1/ING3/ELP5
Protein Translation and localization	Protein localization	TIMM10B/CHCHD7/PEX19
Protein Translation and localization	Translation	SARS1/RARS2/EIF2S1/EEF1A1/MRPL42/MRPS16/EIF4B/WARS1
Cellular organization and transport	Extracellular matrix organization	COL5A1/ADAMTS16/NRXN1/CTSD/DDR1/FBLN2/SH3PXD2A/COL6A3/MUSK/COL4A1
Cellular organization and transport	ER to Golgi Anterograde Transport	SERPINA1/ANKRD28/SCFD1/SEC23IP/ARCN1/BET1/CAPZA1/COPB1/COPB2
Metabolic process	Diseases of metabolism	ADAMTS16/ADAMTS10/IDUA/B3GALT6/MUC16/CHST14/VCAN/MUC19/NOTCH1/GAA
Metabolic process	The citric acid (TCA) cycle and respiratory electron transport	NDUFA5/COQ10B
Metabolic process	Deubiquitination	BIRC3/ABRAXAS2/PSMF1/DDX58/CYLD/SMAD3/RIPK2/PSMD12/MAT2B/H2AC6
Hematopoiesis	G alpha (s) signalling events	AVP/OR2C3/GRK2/HRH2/GNB2/GNAZ/GPR176/ADCY9/OR2V2/PTGIR
Hematopoiesis	Transcriptional regulation by RUNX1	PSMF1/PSMD12/CDK7/SMARCE1/H2AC6/ASH2L/H3-3B
